# Supplementary material for: Transcriptomic Changes in Cisplatin-Resistant MCF-7 Cells
Source: Int J Mol Sci. 2024 Mar 29;25(7):3820. doi: 10.3390/ijms25073820 (PMC11011657; doi:10.3390/ijms25073820)
Supplement: Supplementary file 1 [file ijms-25-03820-s001.zip]

Archive with 27 entries (26 files):
- ijms-2687107-supplementary additions/
- ijms-2687107-supplementary additions/cpR-MCF-7N1_star_trim_gcrh38_rsem.pdf
- ijms-2687107-supplementary additions/cpR-MCF-7N2_star_trim_gcrh38_rsem.pdf
- ijms-2687107-supplementary additions/cpR-MCF-7N3_star_trim_gcrh38_rsem.pdf
- ijms-2687107-supplementary additions/fastqc_report cpR-MCF-7N2.html
- ijms-2687107-supplementary additions/fastqc_report cpR-MCF-7N3.html
- ijms-2687107-supplementary additions/fastqc_report wt-MCF-7N1.html
- ijms-2687107-supplementary additions/fastqc_report wt-MCF-7N2.html
- ijms-2687107-supplementary additions/fastqc_report wt-MCF-7N3.html
- ijms-2687107-supplementary additions/fastqc_reportcpR-MCF-7N1 .html
- ijms-2687107-supplementary additions/resultados de analisis con datos que faltaban .pptx
- ijms-2687107-supplementary additions/RNA.pdf
- ijms-2687107-supplementary additions/SF1.pdf
- ijms-2687107-supplementary additions/SF3 .xlsx
- ijms-2687107-supplementary additions/SNORA.pdf
- ijms-2687107-supplementary additions/SV1_wt-MCF-7_nanoparticles.avi
- ijms-2687107-supplementary additions/SV1_wt-MCF-7_nanoparticles.mov
- ijms-2687107-supplementary additions/SV1_wt-MCF-7_nanoparticles.mp4
- ijms-2687107-supplementary additions/SV2_cpRMCF-7_nanoparticles.avi
- ijms-2687107-supplementary additions/SV2_cpRMCF-7_nanoparticles.mov
- ijms-2687107-supplementary additions/SV2_cpRMCF-7_nanoparticles.mp4
- ijms-2687107-supplementary additions/trimming.html
- ijms-2687107-supplementary additions/WT-CMF-7 N1_star_trim_gcrh38_rsem.pdf
- ijms-2687107-supplementary additions/WT-CMF-7 N2_star_trim_gcrh38_rsem.pdf
- ijms-2687107-supplementary additions/WT-CMF-7 N3_star_trim_gcrh38_rsem.pdf
- Supplementary Figure S1.pdf
- Supplementary Table S1.xlsx
