# Supplementary material for: Transcriptomic Changes in Cisplatin-Resistant MCF-7 Cells
Source: Int J Mol Sci. 2024 Mar 29;25(7):3820. doi: 10.3390/ijms25073820 (PMC11011657; doi:10.3390/ijms25073820)
Supplement: Supplementary file 1 [file ijms-25-03820-s001.zip › ijms-2687107-supplementary additions/SF3 .xlsx]

## Sheet: Hoja1
Columna1	Columna12	gene symbol	tipo de codi	tipo	gene symbol2	R1	R2	R3	W1	W2	W3	PromedioR +0.01	PromedioW +0.01	FC +0.01	FC vilma	Log2FC+0.1	Mi Real FC + 0.01	pvalue- Ara Poisson	pvalue- Ara Poisson +0.01	p value Vilma	FC arriba y abajo
ENSG00000215182	ENSG00000215182.8	MUC5AC	protein_coding	1	MUC5AC	40.6295	25.164	53.9792	0	0	0	39.9342	0.01	3993.42	3993.42	11.9634	3993.42	0	4.85369e-125	0	3993.42
ENSG00000104368	ENSG00000104368.17	PLAT	protein_coding	1	PLAT	1205.01	106.947	198.155	4.40158	3.01951	4.75322	503.381	4.0681	123.739	123.739	6.95115	123.739	0	0	8.61555e-08	123.739
ENSG00000155657	ENSG00000155657.24	TTN	protein_coding	1	TTN	11.8916	3.1455	19.7118	0.733597	0	0	11.593	0.254532	45.5461	45.5461	5.50925	45.5461	3.66729e-15	5.64256e-15	0.000480457	45.5461
ENSG00000019102	ENSG00000019102.11	VSIG2	protein_coding	1	VSIG2	24.7741	3.1455	13.487	0	1.0065	0	13.8122	0.345501	39.9773	39.9773	5.32111	39.9773	7.83491e-17	1.13635e-16	0.000857956	39.9773
ENSG00000106258	ENSG00000106258.13	CYP3A5	protein_coding	1	CYP3A5	16.8464	1.57275	11.4121	0.733597	0	0	9.95374	0.254532	39.106	39.106	5.28932	39.106	6.7463e-12	9.58038e-12	0.00216165	39.106
ENSG00000102962	ENSG00000102962.4	CCL22	protein_coding	1	CCL22	10.9006	1.57275	16.5994	0.733597	0	0	9.70092	0.254532	38.1127	38.1127	5.2522	38.1127	6.7463e-12	9.58038e-12	0.00243215	38.1127
ENSG00000165949	ENSG00000165949.12	IFI27	protein_coding	1	IFI27	68.3765	1.57275	38.3861	0.733597	0	2.37661	36.1218	1.04674	34.509	34.509	5.1089	34.509	3.49352e-42	4.88656e-42	0.00255997	34.509
ENSG00000155011	ENSG00000155011.8	DKK2	protein_coding	1	DKK2	30.7199	4.71825	13.487	0.733597	0	0.792203	16.3184	0.5186	31.4662	31.4662	4.97573	31.4662	5.76131e-19	7.78891e-19	0.00276397	31.4662
ENSG00000102575	ENSG00000102575.10	ACP5	protein_coding	1	ACP5	41.6205	3.1455	20.7493	1.46719	0	0.792203	21.8484	0.763132	28.6299	28.6299	4.83945	28.6299	2.39262e-23	3.12486e-23	0.00452938	28.6299
ENSG00000185745	ENSG00000185745.9	IFIT1	protein_coding	1	IFIT1	49.5482	9.4365	127.608	1.46719	0	5.54542	62.2075	2.34754	26.499	26.499	4.72787	26.499	2.23856e-64	2.88783e-64	0.00907567	26.499
ENSG00000211891	ENSG00000211891.5	IGHE	protein_coding	1	IGHE	59.6461	6.291	13.487	2.20079	0	0.792203	26.4847	1.00766	26.2833	26.2833	4.71607	26.2833	8.60404e-28	1.10402e-27	0.000969588	26.2833
ENSG00000169035	ENSG00000169035.11	KLK7	protein_coding	1	KLK7	45.5843	11.0092	10.3746	0.733597	1.0065	0.792203	22.3327	0.854101	26.1477	26.1477	4.70861	26.1477	9.19018e-24	1.17898e-23	0.0116281	26.1477
ENSG00000254870	ENSG00000254870.5	ATP6V1G2-DDX39B	protein_coding	1	ATP6V1G2-DDX39B	7.42232	38.1864	11.132	0	0	2.41622	18.9236	0.815406	23.2075	23.2075	4.53652	23.2075	1.41954e-18	1.75496e-18	0.0149479	23.2075
ENSG00000167754	ENSG00000167754.12	KLK5	protein_coding	1	KLK5	24.7741	4.71825	0	0.733597	0	0.792203	9.84078	0.5186	18.9757	18.9757	4.24608	18.9757	3.77349e-09	4.45149e-09	0.0354668	18.9757
ENSG00000203685	ENSG00000203685.9	C1orf95	protein_coding	1	C1orf95	73.3313	22.0185	44.6109	3.66799	3.01951	0.792203	46.6636	2.50323	18.6413	18.6413	4.22043	18.6413	2.67747e-41	3.18675e-41	9.65637e-07	18.6413
ENSG00000164116	ENSG00000164116.16	GUCY1A3	protein_coding	1	GUCY1A3	205.13	468.679	562.305	35.2127	12.078	20.5973	412.048	22.6393	18.2005	18.2005	4.18591	18.2005	0	0	7.16853e-09	18.2005
ENSG00000105388	ENSG00000105388.15	CEACAM5	protein_coding	1	CEACAM5	989.943	139.975	1298.9	22.0079	36.2341	76.8437	809.617	45.0386	17.9761	17.9761	4.16801	17.9761	0	0	0.000278271	17.9761
ENSG00000135144	ENSG00000135144.7	DTX1	protein_coding	1	DTX1	7.92771	9.4365	1.03746	0	1.0065	0	6.14389	0.345501	17.7826	17.7826	4.15239	17.7826	1.4162e-06	1.6723e-06	0.0330859	17.7826
ENSG00000126709	ENSG00000126709.14	IFI6	protein_coding	1	IFI6	2802.45	218.612	2198.38	66.7573	28.1821	201.22	1739.82	98.7297	17.6221	17.6221	4.13931	17.6221	0	0	0.00192139	17.6221
ENSG00000180535	ENSG00000180535.3	BHLHA15	protein_coding	1	BHLHA15	8.91868	25.164	11.4121	0	1.0065	1.58441	15.1749	0.873636	17.3698	17.3698	4.11851	17.3698	3.57596e-14	4.20771e-14	0.000165933	17.3698
ENSG00000205413	ENSG00000205413.7	SAMD9	protein_coding	1	SAMD9	174.41	77.0647	160.807	4.40158	8.05203	11.883	137.437	8.12222	16.9211	16.9211	4.08075	16.9211	2.1328e-114	2.4998e-114	2.10942e-15	16.9211
ENSG00000129226	ENSG00000129226.13	CD68	protein_coding	1	CD68	143.521	66.197	35.4294	2.93439	2.41561	9.55397	81.7259	4.97799	16.4175	16.4175	4.03716	16.4175	2.95015e-67	3.43748e-67	0.000997655	16.4175
ENSG00000089127	ENSG00000089127.12	OAS1	protein_coding	1	OAS1	119.907	33.0277	147.32	1.46719	6.03902	11.0908	100.095	6.20902	16.1209	16.1209	4.01086	16.1209	3.71615e-82	4.32267e-82	1.51354e-06	16.1209
ENSG00000178597	ENSG00000178597.5	PSAPL1	protein_coding	1	PSAPL1	7.92771	1.57275	18.6743	0	1.0065	0.792203	9.4016	0.609569	15.4234	15.4234	3.94704	15.4234	1.51495e-08	1.74064e-08	0.0369565	15.4234
ENSG00000169429	ENSG00000169429.10	CXCL8	protein_coding	1	CXCL8	3.96386	1.57275	17.6369	0.733597	0	0.792203	7.73449	0.5186	14.9142	14.9142	3.89861	14.9142	1.05032e-06	1.19172e-06	0.0494756	14.9142
ENSG00000111335	ENSG00000111335.12	OAS2	protein_coding	1	OAS2	25.7651	3.1455	40.461	1.46719	0	3.16881	23.1339	1.55534	14.8739	14.8739	3.89471	14.8739	1.83611e-19	2.10856e-19	0.00539301	14.8739
ENSG00000196684	ENSG00000196684.12	HSH2D	protein_coding	1	HSH2D	400.349	51.9007	79.8846	9.53676	14.091	12.6752	177.388	12.111	14.6468	14.6468	3.87252	14.6468	7.23858e-137	8.29484e-137	0.00167788	14.6468
ENSG00000070526	ENSG00000070526.14	ST6GALNAC1	protein_coding	1	ST6GALNAC1	21.8012	7.86375	38.3861	1.46719	0	3.16881	22.6937	1.55534	14.5909	14.5909	3.86699	14.5909	2.73278e-18	3.1181e-18	0.000709856	14.5909
ENSG00000139220	ENSG00000139220.16	PPFIA2	protein_coding	1	PPFIA2	121.889	42.4642	111.009	16.1391	0	3.16881	91.7971	6.44598	14.241	14.241	3.83198	14.241	4.54851e-70	5.18662e-70	1.61182e-08	14.241
ENSG00000260220	ENSG00000260220.5	CCDC187	protein_coding	1	CCDC187	20.8102	4.71825	9.33716	0.733597	1.0065	0.792203	11.6319	0.854101	13.6189	13.6189	3.76753	13.6189	1.66953e-09	1.88155e-09	0.0054118	13.6189
ENSG00000187045	ENSG00000187045.16	TMPRSS6	protein_coding	1	TMPRSS6	26.756	6.291	11.4121	1.46719	1.0065	0.792203	14.8297	1.09863	13.4983	13.4983	3.75471	13.4983	1.26808e-11	1.42693e-11	0.00499371	13.4983
ENSG00000108602	ENSG00000108602.17	ALDH3A1	protein_coding	1	ALDH3A1	32.7018	11.0092	183.631	0	3.01951	14.2597	75.7907	5.76972	13.1359	13.1359	3.71545	13.1359	1.36171e-55	1.53548e-55	0.0068235	13.1359
ENSG00000155093	ENSG00000155093.17	PTPRN2	protein_coding	1	PTPRN2	246.75	67.6282	178.444	11.7376	10.065	16.6363	164.284	12.823	12.8117	12.8117	3.67939	12.8117	3.74144e-118	4.2098e-118	1.39669e-06	12.8117
ENSG00000132554	ENSG00000132554.19	RGS22	protein_coding	1	RGS22	548.994	385.324	436.772	33.7455	24.1561	49.1166	457.04	35.6827	12.8084	12.8084	3.67902	12.8084	0	0	0	12.8084
ENSG00000218416	ENSG00000218416.4	PP14571	lncRNA	2	PP14571	132.789	39.3187	227.204	15.4055	4.02601	13.4675	133.114	10.9763	12.1274	12.1274	3.60019	12.1274	2.47272e-93	2.76362e-93	0.00115953	12.1274
ENSG00000128422	ENSG00000128422.15	KRT17	protein_coding	1	KRT17	25.7651	4.71825	14.5245	2.93439	0	0.792203	15.0126	1.2522	11.989	11.989	3.58364	11.989	5.7132e-12	6.37925e-12	0.00537214	11.989
ENSG00000222038	ENSG00000222038.3	POTEJ	protein_coding	1	POTEJ	7.73943	19.9425	101.983	5.78808	0	5.20477	43.2315	3.67429	11.766	11.766	3.55655	11.766	7.56857e-31	8.42492e-31	0.0187606	11.766
ENSG00000136542	ENSG00000136542.8	GALNT5	protein_coding	1	GALNT5	107.024	28.3095	116.196	4.40158	8.05203	9.50644	83.8531	7.33002	11.4397	11.4397	3.51598	11.4397	9.5356e-57	1.05734e-56	5.42556e-06	11.4397
ENSG00000196639	ENSG00000196639.6	HRH1	protein_coding	1	HRH1	2.97289	14.1547	8.2997	1.46719	0	0.792203	8.48578	0.763132	11.1197	11.1197	3.47504	11.1197	1.20884e-06	1.33001e-06	0.0304253	11.1197
ENSG00000145451	ENSG00000145451.12	GLRA3	protein_coding	1	GLRA3	1722.3	408.915	1076.89	188.534	42.2731	61.7918	1069.38	97.5432	10.9631	10.9631	3.45458	10.9631	0	0	0.000496868	10.9631
ENSG00000204396	ENSG00000204396.10	VWA7	protein_coding	1	VWA7	79.2771	37.746	46.6858	9.53676	2.01301	3.96102	54.5796	5.18026	10.5361	10.5361	3.39727	10.5361	8.33571e-36	9.16042e-36	2.92923e-08	10.5361
ENSG00000130513	ENSG00000130513.6	GDF15	protein_coding	1	GDF15	5056.89	1712.72	1579.02	85.0973	566.661	144.181	2782.89	265.323	10.4887	10.4887	3.39076	10.4887	0	0	0.0233886	10.4887
ENSG00000065618	ENSG00000065618.16	COL17A1	protein_coding	1	COL17A1	7.92771	4.71825	14.5245	0	1.0065	1.58441	9.06681	0.873636	10.3782	10.3782	3.37549	10.3782	3.10558e-07	3.41034e-07	0.00128038	10.3782
ENSG00000046774	ENSG00000046774.9	MAGEC2	protein_coding	1	MAGEC2	21.8012	6.291	14.5245	0.733597	1.0065	2.37661	14.2156	1.38224	10.2845	10.2845	3.36239	10.2845	2.44142e-10	2.67576e-10	0.000185317	10.2845
ENSG00000087076	ENSG00000087076.8	HSD17B14	protein_coding	1	HSD17B14	29.7289	22.0185	4.14985	3.66799	1.0065	0.792203	18.6424	1.83223	10.1747	10.1747	3.34692	10.1747	1.23918e-12	1.35386e-12	0.023675	10.1747
ENSG00000080031	ENSG00000080031.9	PTPRH	protein_coding	1	PTPRH	139.726	17.3002	33.1988	4.40158	8.05203	6.33762	63.4183	6.27374	10.1085	10.1085	3.3375	10.1085	1.52404e-40	1.6684e-40	0.00690821	10.1085
ENSG00000147573	ENSG00000147573.16	TRIM55	protein_coding	1	TRIM55	12.8825	6.291	4.14985	0.733597	0	1.58441	7.78446	0.782668	9.94606	9.94606	3.31413	9.94606	1.50645e-05	1.63194e-05	0.01424	9.94606
ENSG00000182983	ENSG00000182983.14	ZNF662	protein_coding	1	ZNF662	31.7108	17.3002	8.2997	2.93439	2.01301	0.792203	19.1136	1.9232	9.93844	9.93844	3.31302	9.93844	2.73815e-13	2.99318e-13	0.00437058	9.93844
ENSG00000102445	ENSG00000102445.18	KIAA0226L	protein_coding	1	KIAA0226L	321.072	50.328	53.9481	33.7455	6.03902	3.16881	141.793	14.3278	9.89636	9.89636	3.3069	9.89636	3.03363e-87	3.31416e-87	0.0212484	9.89636
ENSG00000163072	ENSG00000163072.14	NOSTRIN	protein_coding	1	NOSTRIN	52.5211	31.455	30.0864	8.80317	2.01301	0.792203	38.0308	3.87946	9.80313	9.80313	3.29324	9.80313	8.54482e-25	9.33157e-25	5.19615e-09	9.80313
ENSG00000137628	ENSG00000137628.16	DDX60	protein_coding	1	DDX60	81.259	4.71825	94.4091	1.46719	2.01301	15.0519	60.1388	6.18735	9.71963	9.71963	3.2809	9.71963	7.00133e-38	7.63811e-38	0.0118535	9.71963
ENSG00000127249	ENSG00000127249.14	ATP13A4	protein_coding	1	ATP13A4	28.738	17.3002	61.2103	2.20079	2.01301	7.12983	35.7595	3.79121	9.43222	9.43222	3.2376	9.43222	3.63648e-22	3.94898e-22	0.00167573	9.43222
ENSG00000214652	ENSG00000214652.5	ZNF727	protein_coding	1	ZNF727	5.00437	25.164	12.4496	0.733597	3.02957	0.792203	14.216	1.52846	9.30086	9.30086	3.21736	9.30086	8.7051e-10	9.44802e-10	0.0198753	9.30086
ENSG00000166819	ENSG00000166819.11	PLIN1	protein_coding	1	PLIN1	72.3404	34.6005	24.8991	6.60237	2.01301	5.54542	43.9567	4.73027	9.29264	9.29264	3.21609	9.29264	1.41069e-26	1.52971e-26	0.000948244	9.29264
ENSG00000244474	ENSG00000244474.5	UGT1A4	protein_coding	1	UGT1A4	26.3894	59.2298	8.3412	2.51624	7.81046	0	31.3301	3.45223	9.07531	9.07531	3.18195	9.07531	1.70643e-19	1.84842e-19	0.0374803	9.07531
ENSG00000186474	ENSG00000186474.15	KLK12	protein_coding	1	KLK12	162.518	84.9285	53.9481	23.4751	1.0065	9.50644	100.475	11.3394	8.86073	8.86073	3.14742	8.86073	3.39018e-58	3.66603e-58	0.00153855	8.86073
ENSG00000178162	ENSG00000178162.8	FAR2P2	transcribed_unprocessed_pseudogene	2	FAR2P2	25.2894	26.7367	82.4783	10.1016	2.01301	3.16881	44.8448	5.10448	8.78538	8.78538	3.1351	8.78538	2.98747e-26	3.22428e-26	0.0261758	8.78538
ENSG00000160862	ENSG00000160862.12	AZGP1	protein_coding	1	AZGP1	95.1325	28.2151	54.8299	5.13518	5.03252	10.2986	59.4025	6.83211	8.69461	8.69461	3.12012	8.69461	1.24848e-34	1.34763e-34	0.000173529	8.69461
ENSG00000117983	ENSG00000117983.17	MUC5B	protein_coding	1	MUC5B	1058.35	1563.31	1702.45	57.2206	222.437	217.856	1441.38	165.848	8.69097	8.69097	3.11952	8.69097	0	0	0	8.69097
ENSG00000105523	ENSG00000105523.3	FAM83E	protein_coding	1	FAM83E	106.033	23.5912	59.1354	8.80317	5.03252	7.92203	62.9299	7.26257	8.66496	8.66496	3.11519	8.66496	5.04494e-36	5.44018e-36	0.00212098	8.66496
ENSG00000144648	ENSG00000144648.15	ACKR2	protein_coding	1	ACKR2	57.2083	35.4341	40.0564	8.06957	2.01301	5.54542	44.2429	5.21933	8.47674	8.47674	3.08351	8.47674	7.10276e-26	7.65123e-26	1.22125e-14	8.47674
ENSG00000137699	ENSG00000137699.16	TRIM29	protein_coding	1	TRIM29	67.3855	22.0185	48.7607	2.20079	4.02601	10.2986	46.0649	5.51848	8.34739	8.34739	3.06133	8.34739	9.00729e-27	9.69361e-27	1.04492e-05	8.34739
ENSG00000119922	ENSG00000119922.8	IFIT2	protein_coding	1	IFIT2	21.8012	3.1455	23.8616	0.733597	2.01301	3.16881	16.2794	1.98181	8.21445	8.21445	3.03816	8.21445	3.47425e-10	3.72966e-10	0.00473014	8.21445
ENSG00000026950	ENSG00000026950.16	BTN3A1	protein_coding	1	BTN3A1	43.1267	45.5626	14.9602	4.84174	3.01951	4.75322	34.5598	4.21482	8.19959	8.19959	3.03555	8.19959	8.14943e-20	8.747e-20	0.000141081	8.19959
ENSG00000124762	ENSG00000124762.13	CDKN1A	protein_coding	1	CDKN1A	9432.99	4468.18	5246.45	669.041	916.924	796.956	6382.55	794.317	8.03527	8.03527	3.00635	8.03527	0	0	4.82e-07	8.03527
ENSG00000167757	ENSG00000167757.13	KLK11	protein_coding	1	KLK11	1869.95	706.165	875.618	289.771	30.1951	121.207	1150.59	147.068	7.82352	7.82352	2.96782	7.82352	0	0	0.00287412	7.82352
ENSG00000267795	ENSG00000267795.5	SMIM22	protein_coding	1	SMIM22	109.006	33.0277	65.3601	11.004	7.04552	8.71423	69.1413	8.93124	7.74151	7.74151	2.95262	7.74151	2.96198e-37	3.16819e-37	0.000178119	7.74151
ENSG00000117472	ENSG00000117472.9	TSPAN1	protein_coding	1	TSPAN1	418.187	132.111	339.25	25.6759	41.2666	48.3244	296.526	38.4323	7.71554	7.71554	2.94777	7.71554	5.8085e-153	6.21118e-153	3.47812e-06	7.71554
ENSG00000186470	ENSG00000186470.13	BTN3A2	protein_coding	1	BTN3A2	16.777	29.5677	9.33716	0.814293	4.02601	2.37661	18.5706	2.41564	7.68767	7.68767	2.94255	7.68767	1.02577e-10	1.0943e-10	0.00113331	7.68767
ENSG00000219607	ENSG00000219607.3	PPP1R3G	protein_coding	1	PPP1R3G	30.7199	28.3095	34.2363	5.13518	3.01951	3.96102	31.0985	4.04857	7.68137	7.68137	2.94136	7.68137	1.33076e-17	1.4225e-17	0.00410971	7.68137
ENSG00000148346	ENSG00000148346.11	LCN2	protein_coding	1	LCN2	183.328	25.164	114.121	8.80317	7.04552	26.9349	107.548	14.2712	7.536	7.536	2.9138	7.536	1.63102e-55	1.74056e-55	0.0188406	7.536
ENSG00000204385	ENSG00000204385.10	SLC44A4	protein_coding	1	SLC44A4	23.7831	4.71825	13.487	0.733597	4.02601	0.792203	14.0061	1.8606	7.52773	7.52773	2.91222	7.52773	7.5351e-08	1.0634e-08	0.00830311	7.52773
ENSG00000130822	ENSG00000130822.15	PNCK	protein_coding	1	PNCK	11.8916	6.291	5.18731	0.733597	0	2.37661	7.79996	1.04674	7.4517	7.4517	2.89757	7.4517	9.05726e-05	9.5904e-05	0.0212512	7.4517
ENSG00000009765	ENSG00000009765.14	IYD	protein_coding	1	IYD	33.6928	14.1547	22.8242	4.40158	3.01951	2.37661	23.5672	3.2759	7.19412	7.19412	2.84682	7.19412	9.79967e-13	1.04089e-12	2.2165e-06	7.19412
ENSG00000103184	ENSG00000103184.11	SEC14L5	protein_coding	1	SEC14L5	19.8193	11.0092	8.2997	0.733597	0	4.75322	13.0527	1.83894	7.09798	7.09798	2.82741	7.09798	6.60709e-08	7.02187e-08	0.00285189	7.09798
ENSG00000182111	ENSG00000182111.8	ZNF716	protein_coding	1	ZNF716	48.6068	58.1917	56.023	22.0079	1.0065	0	54.2838	7.68147	7.06685	7.06685	2.82107	7.06685	1.22591e-27	1.30216e-27	3.64246e-11	7.06685
ENSG00000168405	ENSG00000168405.14	CMAHP	transcribed_unitary_pseudogene	2	CMAHP	728.358	155.702	421.21	57.9542	37.2406	92.6878	435.1	62.6375	6.94632	6.94632	2.79625	6.94632	7.09472e-207	7.52931e-207	0.0136714	6.94632
ENSG00000183018	ENSG00000183018.8	SPNS2	protein_coding	1	SPNS2	498.455	149.411	253.141	25.6759	50.3252	53.8698	300.346	43.3003	6.93634	6.93634	2.79418	6.93634	4.27182e-143	4.53276e-143	0.00244958	6.93634
ENSG00000013364	ENSG00000013364.18	MVP	protein_coding	1	MVP	1110.87	391.615	727.261	104.904	77.5007	141.012	743.259	107.816	6.89379	6.89379	2.7853	6.89379	0	0	3.17857e-05	6.89379
ENSG00000111801	ENSG00000111801.15	BTN3A3	protein_coding	1	BTN3A3	47.1402	45.9715	21.351	1.68727	7.04552	7.92203	38.1642	5.56161	6.86208	6.86208	2.77865	6.86208	1.44e-19	1.52658e-19	1.83222e-06	6.86208
ENSG00000211452	ENSG00000211452.10	DIO1	protein_coding	1	DIO1	30.7199	15.7275	13.487	2.20079	1.0065	5.54542	19.9881	2.92757	6.82755	6.82755	2.77137	6.82755	3.0425e-10	3.21456e-10	0.000620533	6.82755
ENSG00000147697	ENSG00000147697.8	GSDMC	protein_coding	1	GSDMC	15.8554	12.582	6.22478	1.46719	2.01301	1.58441	11.5641	1.6982	6.80959	6.80959	2.76757	6.80959	1.47007e-06	1.55313e-06	0.000758568	6.80959
ENSG00000107796	ENSG00000107796.12	ACTA2	protein_coding	1	ACTA2	25.7651	17.3002	16.5994	1.46719	1.0065	6.33762	19.8982	2.94711	6.75179	6.75179	2.75527	6.75179	3.38698e-10	3.57698e-10	1.66862e-07	6.75179
ENSG00000107249	ENSG00000107249.21	GLIS3	protein_coding	1	GLIS3	59.4578	88.074	59.1354	10.2704	10.065	10.2986	68.8991	10.2213	6.74071	6.74071	2.7529	6.74071	6.14398e-33	6.5015e-33	0	6.74071
ENSG00000168594	ENSG00000168594.15	ADAM29	protein_coding	1	ADAM29	25.7651	12.582	32.1613	5.13518	3.01951	2.37661	23.5128	3.52043	6.67895	6.67895	2.73962	6.67895	4.03868e-12	4.26885e-12	3.11295e-06	6.67895
ENSG00000152377	ENSG00000152377.13	SPOCK1	protein_coding	1	SPOCK1	61.4398	37.746	38.3861	6.60237	3.01951	11.0908	45.8673	6.91424	6.63374	6.63374	2.72982	6.63374	4.82987e-22	5.10362e-22	5.81093e-10	6.63374
ENSG00000088340	ENSG00000088340.15	FER1L4	transcribed_unitary_pseudogene	2	FER1L4	513.319	217.039	207.493	59.4214	46.2991	44.3634	312.627	50.038	6.2478	6.2478	2.64335	6.2478	1.2732e-136	1.34164e-136	0.00417898	6.2478
ENSG00000243955	ENSG00000243955.5	GSTA1	protein_coding	1	GSTA1	20.2157	45.2323	47.2149	9.34603	3.58315	5.24438	37.5643	6.06785	6.1907	6.1907	2.6301	6.1907	1.50026e-17	1.57881e-17	4.97801e-05	6.1907
ENSG00000110002	ENSG00000110002.15	VWA5A	protein_coding	1	VWA5A	70.3584	40.8915	20.7493	8.06957	7.04552	6.33762	44.0097	7.16091	6.14583	6.14583	2.61961	6.14583	7.09217e-20	1.21352e-20	0.0064388	6.14583
ENSG00000187479	ENSG00000187479.5	C11orf96	protein_coding	1	C11orf96	30.7199	15.7275	10.3746	1.46719	3.01951	4.75322	18.9507	3.08997	6.13295	6.13295	2.61658	6.13295	4.46571e-09	4.68692e-09	0.00722034	6.13295
ENSG00000204131	ENSG00000204131.8	NHSL2	protein_coding	1	NHSL2	35.6747	34.6005	37.3487	10.2704	1.0065	6.33762	35.8846	5.8815	6.10127	6.10127	2.60911	6.10127	2.19794e-16	2.30962e-16	0.0158017	6.10127
ENSG00000197653	ENSG00000197653.14	DNAH10	protein_coding	1	DNAH10	36.6657	12.582	14.5245	3.66799	2.01301	4.75322	21.2674	3.48807	6.09718	6.09718	2.60814	6.09718	1.41012e-10	1.48285e-10	0.0179785	6.09718
ENSG00000179023	ENSG00000179023.8	KLHDC7A	protein_coding	1	KLHDC7A	54.503	31.455	26.974	8.80317	1.0065	8.71423	37.654	6.18463	6.08832	6.08832	2.60604	6.08832	2.70564e-17	2.844e-17	3.73895e-05	6.08832
ENSG00000168477	ENSG00000168477.17	TNXB	protein_coding	1	TNXB	106.033	50.0292	40.461	16.8727	6.89455	8.71423	65.5178	10.8372	6.04565	6.04565	2.5959	6.04565	4.21664e-29	4.43286e-29	0.00395235	6.04565
ENSG00000061918	ENSG00000061918.12	GUCY1B3	protein_coding	1	GUCY1B3	69.3675	187.157	114.121	29.3439	23.1496	10.2986	123.559	20.9407	5.9004	5.9004	2.56081	5.9004	1.91369e-52	2.00929e-52	0.000277918	5.9004
ENSG00000221475	ENSG00000221475.1	SNORA11D	snoRNA	2.3	SNORA11D	25.7056	17.2688	14.5141	1.82666	0	7.89826	19.1728	3.25164	5.89636	5.89636	2.55982	5.89636	1.62784e-09	1.70877e-09	5.61766e-05	5.89636
ENSG00000213988	ENSG00000213988.9	ZNF90	protein_coding	1	ZNF90	13.3186	42.4642	24.287	6.60237	3.01951	3.98478	26.6999	4.54556	5.87386	5.87386	2.55431	5.87386	3.14056e-12	3.29255e-12	0.0064526	5.87386
ENSG00000168918	ENSG00000168918.13	INPP5D	protein_coding	1	INPP5D	25.7651	9.4365	12.4496	2.20079	2.01301	3.96102	15.8937	2.73494	5.81136	5.81136	2.53888	5.81136	1.6999e-07	1.77805e-07	0.00475599	5.81136
ENSG00000165188	ENSG00000165188.13	RNF183	protein_coding	1	RNF183	14.8645	14.1547	34.2363	3.66799	4.02601	3.16881	21.0952	3.63094	5.80984	5.80984	2.5385	5.80984	2.84671e-10	2.98644e-10	0.00304895	5.80984
ENSG00000185499	ENSG00000185499.16	MUC1	protein_coding	1	MUC1	148.645	341.287	184.668	35.2127	39.2536	42.779	224.877	39.0918	5.75253	5.75253	2.5242	5.75253	7.60721e-92	7.97574e-92	3.70832e-05	5.75253
ENSG00000103034	ENSG00000103034.14	NDRG4	protein_coding	1	NDRG4	317.108	136.829	115.158	38.1471	25.1626	35.6491	189.709	32.9963	5.7494	5.7494	2.52341	5.7494	8.55185e-78	8.96596e-78	0.0148449	5.7494
ENSG00000171124	ENSG00000171124.12	FUT3	protein_coding	1	FUT3	36.5467	23.5912	19.7118	2.34751	4.02601	7.55762	26.6266	4.65371	5.72158	5.72158	2.51641	5.72158	5.20167e-12	5.44616e-12	1.37315e-06	5.72158
ENSG00000157613	ENSG00000157613.10	CREB3L1	protein_coding	1	CREB3L1	132.789	72.3465	78.8472	4.40158	13.0845	32.4803	94.6709	16.6655	5.68066	5.68066	2.50606	5.68066	3.60264e-39	3.77382e-39	1.74084e-06	5.68066
ENSG00000064886	ENSG00000064886.13	CHI3L2	protein_coding	1	CHI3L2	15.8554	3.1455	24.8991	0.733597	3.01951	3.96102	14.6433	2.58137	5.67269	5.67269	2.50403	5.67269	4.84364e-07	5.06324e-07	0.0419752	5.67269
ENSG00000162738	ENSG00000162738.5	VANGL2	protein_coding	1	VANGL2	21.8012	47.1825	16.5994	5.13518	6.03902	3.96102	28.5377	5.05507	5.64536	5.64536	2.49707	5.64536	1.01181e-12	1.05885e-12	0.00578625	5.64536
ENSG00000143365	ENSG00000143365.16	RORC	protein_coding	1	RORC	567.475	319.268	461.297	44.7494	60.3902	134.675	449.357	79.948	5.62061	5.62061	2.49073	5.62061	1.08145e-178	1.13255e-178	1.77258e-12	5.62061
ENSG00000101194	ENSG00000101194.17	SLC17A9	protein_coding	1	SLC17A9	13.8735	6.291	6.22478	3.66799	1.0065	0	8.80642	1.56816	5.61576	5.61576	2.48948	5.61576	0.000181418	0.000189045	0.0325976	5.61576
ENSG00000164418	ENSG00000164418.19	GRIK2	protein_coding	1	GRIK2	118.916	102.229	161.844	37.4135	7.04552	24.5583	127.673	23.0158	5.54719	5.54719	2.47176	5.54719	3.04101e-51	3.18159e-51	1.25611e-12	5.54719
ENSG00000058085	ENSG00000058085.14	LAMC2	protein_coding	1	LAMC2	227.922	108.52	149.395	22.0079	27.1756	39.6102	161.955	29.6079	5.47001	5.47001	2.45154	5.47001	1.37559e-63	1.43803e-63	2.31447e-07	5.47001
ENSG00000064787	ENSG00000064787.12	BCAS1	protein_coding	1	BCAS1	1948.24	520.58	1734.64	112.24	192.242	469.776	1401.16	258.096	5.42883	5.42883	2.44064	5.42883	0	0	0.00461845	5.42883
ENSG00000140465	ENSG00000140465.13	CYP1A1	protein_coding	1	CYP1A1	382.512	132.111	198.155	45.483	35.2276	50.701	237.603	43.8139	5.423	5.423	2.43909	5.423	3.47147e-92	3.62798e-92	0.00356056	5.423
ENSG00000074527	ENSG00000074527.11	NTN4	protein_coding	1	NTN4	281.434	58.1917	178.444	35.9463	16.1041	43.5712	172.7	31.8838	5.41653	5.41653	2.43737	5.41653	2.62272e-67	2.74057e-67	0.0241774	5.41653
ENSG00000165995	ENSG00000165995.18	CACNB2	protein_coding	1	CACNB2	36.6657	20.4457	18.6743	4.40158	4.02601	5.54542	25.2719	4.66767	5.41424	5.41424	2.43676	5.41424	3.09583e-11	3.23385e-11	3.03248e-05	5.41424
ENSG00000177483	ENSG00000177483.11	RBM44	protein_coding	1	RBM44	72.3404	25.164	28.0115	11.004	4.02601	8.21515	41.8486	7.75837	5.39399	5.39399	2.43135	5.39399	3.69935e-17	3.86143e-17	0.0331665	5.39399
ENSG00000205426	ENSG00000205426.10	KRT81	protein_coding	1	KRT81	228.427	155.828	399.848	35.4107	69.7708	40.2281	261.378	48.4799	5.39147	5.39147	2.43068	5.39147	7.21267e-101	7.53593e-101	0.000147577	5.39147
ENSG00000163993	ENSG00000163993.6	S100P	protein_coding	1	S100P	855.202	261.076	494.87	78.4949	144.936	77.6359	537.059	100.366	5.35102	5.35102	2.41981	5.35102	5.0125e-204	5.2354e-204	0.00379855	5.35102
ENSG00000151224	ENSG00000151224.12	MAT1A	protein_coding	1	MAT1A	12.8825	3.1455	7.26224	0.733597	2.01301	1.58441	7.77342	1.45367	5.34745	5.34745	2.41885	5.34745	0.000612163	0.000636076	0.0383504	5.34745
ENSG00000196730	ENSG00000196730.12	DAPK1	protein_coding	1	DAPK1	84.2319	28.3095	104.784	20.5407	5.03252	15.0519	72.4517	13.5517	5.34632	5.34632	2.41855	5.34632	6.49211e-29	6.77837e-29	0.00163411	5.34632
ENSG00000130649	ENSG00000130649.9	CYP2E1	protein_coding	1	CYP2E1	20.8102	7.86375	10.3746	0	5.03252	2.37661	13.0262	2.47971	5.25312	5.25312	2.39317	5.25312	1.72796e-06	1.80303e-06	0.00710718	5.25312
ENSG00000096006	ENSG00000096006.11	CRISP3	protein_coding	1	CRISP3	76.3042	29.8822	32.1613	8.06957	12.078	6.33762	46.1259	8.83841	5.2188	5.2188	2.38372	5.2188	8.62773e-19	8.99849e-19	0.00659375	5.2188
ENSG00000019505	ENSG00000019505.7	SYT13	protein_coding	1	SYT13	58.4669	61.3372	31.1239	9.53676	13.0845	6.33762	50.3193	9.66298	5.20744	5.20744	2.38057	5.20744	3.61205e-20	3.76612e-20	1.95749e-07	5.20744
ENSG00000148926	ENSG00000148926.9	ADM	protein_coding	1	ADM	159.545	31.455	119.308	26.4095	12.078	21.3895	103.446	19.969	5.18033	5.18033	2.37305	5.18033	1.78017e-39	1.85577e-39	0.0135983	5.18033
ENSG00000131409	ENSG00000131409.12	LRRC4B	protein_coding	1	LRRC4B	13.8735	15.7275	5.18731	0.733597	2.01301	3.96102	11.6061	2.24587	5.16775	5.16775	2.36954	5.16775	1.86954e-05	1.94407e-05	0.0160043	5.16775
ENSG00000119508	ENSG00000119508.17	NR4A3	protein_coding	1	NR4A3	28.738	9.4365	19.7118	6.60237	3.01951	1.58441	19.3054	3.74543	5.15439	5.15439	2.3658	5.15439	1.46927e-08	1.53045e-08	0.00204827	5.15439
ENSG00000117226	ENSG00000117226.11	GBP3	protein_coding	1	GBP3	62.4109	51.9007	48.7607	2.93439	13.0845	15.8441	54.3675	10.631	5.11405	5.11405	2.35447	5.11405	2.73506e-21	2.84902e-21	0	5.11405
ENSG00000176945	ENSG00000176945.16	MUC20	protein_coding	1	MUC20	454.149	188.101	254.739	44.2286	37.7036	94.2722	299.006	58.7448	5.08992	5.08992	2.34764	5.08992	1.22919e-108	2.5154e-109	0.000583119	5.08992
ENSG00000205111	ENSG00000205111.8	CDKL4	protein_coding	1	CDKL4	27.747	20.4457	11.4121	4.40158	5.03252	2.37661	19.8783	3.9469	5.03642	5.03642	2.3324	5.03642	3.25889e-08	3.38579e-08	0.000451572	5.03642
ENSG00000196954	ENSG00000196954.12	CASP4	protein_coding	1	CASP4	82.25	55.0462	48.7607	16.8727	16.1041	3.96102	62.029	12.3226	5.03376	5.03376	2.33164	5.03376	5.70816e-24	5.94311e-24	2.6173e-08	5.03376
ENSG00000229391	ENSG00000229391.7	HLA-DRB6	transcribed_unprocessed_pseudogene	2	HLA-DRB6	66.3946	18.873	60.1728	23.4751	1.0065	4.75322	48.4901	9.75494	4.97083	4.97083	2.31349	4.97083	1.3656e-18	1.42024e-18	0.0144484	4.97083
ENSG00000178573	ENSG00000178573.6	MAF	protein_coding	1	MAF	76.3042	42.4642	51.8731	13.9383	3.01951	17.4285	56.8905	11.4721	4.95903	4.95903	2.31006	4.95903	3.08328e-21	3.20538e-21	2.35461e-07	4.95903
ENSG00000156966	ENSG00000156966.6	B3GNT7	protein_coding	1	B3GNT7	16.8464	4.71825	12.4496	3.66799	0	3.16881	11.3481	2.28893	4.9578	4.9578	2.3097	4.9578	2.20883e-05	2.29476e-05	0.0172388	4.9578
ENSG00000176746	ENSG00000176746.6	MAGEB6	protein_coding	1	MAGEB6	16.8464	7.86375	8.2997	1.46719	2.01301	3.16881	11.0133	2.22634	4.94681	4.94681	2.3065	4.94681	1.731e-05	1.80078e-05	0.00573994	4.94681
ENSG00000169116	ENSG00000169116.11	PARM1	protein_coding	1	PARM1	243.777	103.801	189.856	21.2743	22.1431	65.7529	179.155	36.4001	4.92182	4.92182	2.29919	4.92182	3.6665e-64	3.81302e-64	1.41146e-05	4.92182
ENSG00000196620	ENSG00000196620.8	UGT2B15	protein_coding	1	UGT2B15	399.616	124.892	216.103	80.8277	21.5794	49.4652	246.881	50.6341	4.87578	4.87578	2.28563	4.87578	2.27955e-86	2.36924e-86	0.0234373	4.87578
ENSG00000164294	ENSG00000164294.13	GPX8	protein_coding	1	GPX8	294.316	223.33	103.746	79.9621	22.1431	26.1427	207.141	42.7593	4.84435	4.84435	2.2763	4.84435	9.38312e-73	9.7506e-73	0.0102896	4.84435
ENSG00000129455	ENSG00000129455.15	KLK8	protein_coding	1	KLK8	374.584	168.284	163.919	19.0735	35.2276	93.48	235.606	49.2704	4.7819	4.7819	2.25758	4.7819	4.13923e-81	4.29826e-81	0.0142344	4.7819
ENSG00000128683	ENSG00000128683.13	GAD1	protein_coding	1	GAD1	169.455	92.7922	98.559	19.8071	32.2081	23.7661	120.279	25.2704	4.75966	4.75966	2.25086	4.75966	3.14084e-42	3.26084e-42	6.16946e-07	4.75966
ENSG00000153294	ENSG00000153294.11	ADGRF4	protein_coding	1	ADGRF4	82.25	23.5912	93.3716	15.4055	15.0975	11.883	66.4143	14.1387	4.69734	4.69734	2.23184	4.69734	1.08361e-23	1.12412e-23	0.00212267	4.69734
ENSG00000149260	ENSG00000149260.14	CAPN5	protein_coding	1	CAPN5	211.075	84.9285	132.795	27.1431	22.1431	41.9868	142.943	30.4343	4.69677	4.69677	2.23167	4.69677	9.4106e-49	9.76205e-49	0.000178827	4.69677
ENSG00000173535	ENSG00000173535.13	TNFRSF10C	protein_coding	1	TNFRSF10C	136.753	55.0462	81.9596	14.6719	21.1366	22.9739	91.2629	19.6041	4.65529	4.65529	2.21887	4.65529	8.76739e-32	9.09268e-32	0.000205786	4.65529
ENSG00000188263	ENSG00000188263.10	IL17REL	protein_coding	1	IL17REL	20.8102	4.71825	12.4496	2.20079	2.01301	3.96102	12.6693	2.73494	4.63241	4.63241	2.21176	4.63241	2.29359e-05	2.37282e-05	0.0377921	4.63241
ENSG00000135773	ENSG00000135773.12	CAPN9	protein_coding	1	CAPN9	146.663	29.8822	162.882	11.004	18.1171	45.1556	113.152	24.7689	4.56832	4.56832	2.19166	4.56832	2.45694e-38	2.54607e-38	0.0330272	4.56832
ENSG00000163141	ENSG00000163141.18	BNIPL	protein_coding	1	BNIPL	484.581	334.996	273.89	71.1589	62.4032	106.947	364.499	80.1798	4.54602	4.54602	2.1846	4.54602	2.54244e-118	2.63405e-118	3.20653e-08	4.54602
ENSG00000182472	ENSG00000182472.8	CAPN12	protein_coding	1	CAPN12	74.3223	56.619	21.7867	5.13518	17.1106	11.883	50.9193	11.3863	4.472	4.472	2.16092	4.472	2.37823e-17	2.46031e-17	0.0139211	4.472
ENSG00000137103	ENSG00000137103.16	TMEM8B	protein_coding	1	TMEM8B	53.5121	64.4827	37.3487	9.53676	11.0715	14.2597	51.7912	11.6327	4.45222	4.45222	2.15453	4.45222	1.23671e-17	1.2793e-17	2.12576e-10	4.45222
ENSG00000106688	ENSG00000106688.11	SLC1A1	protein_coding	1	SLC1A1	475.663	177.721	462.708	125.445	45.2926	80.0125	372.041	83.5934	4.4506	4.4506	2.154	4.4506	2.29085e-118	2.37127e-118	0.000356252	4.4506
ENSG00000004799	ENSG00000004799.7	PDK4	protein_coding	1	PDK4	311.163	374.314	350.662	17.6063	109.709	106.155	345.39	77.8335	4.43755	4.43755	2.14976	4.43755	1.78134e-109	1.84355e-109	0	4.43755
ENSG00000147255	ENSG00000147255.18	IGSF1	protein_coding	1	IGSF1	1013.76	684.146	1056.14	242.821	163.054	218.648	918.023	208.184	4.40967	4.40967	2.14067	4.40967	6.59201e-286	6.82065e-286	0	4.40967
ENSG00000070190	ENSG00000070190.12	DAPP1	protein_coding	1	DAPP1	32.7018	12.582	18.6743	5.86878	4.02601	4.75322	21.3294	4.89267	4.35946	4.35946	2.12415	4.35946	4.29481e-08	4.43875e-08	0.00264032	4.35946
ENSG00000245532	ENSG00000245532.5	NEAT1	lncRNA	2	NEAT1	45971.2	56585.6	27597.5	4923.17	16579.3	8363.64	43384.8	9955.39	4.35792	4.35792	2.12364	4.35792	0	0	4.53254e-05	4.35792
ENSG00000121858	ENSG00000121858.10	TNFSF10	protein_coding	1	TNFSF10	82.25	23.5912	70.5475	22.7415	2.01301	15.8441	58.8062	13.5429	4.34223	4.34223	2.11844	4.34223	2.35602e-19	2.43468e-19	0.0101416	4.34223
ENSG00000225950	ENSG00000225950.7	NTF4	protein_coding	1	NTF4	29.4614	20.4457	16.4957	2.20079	2.01301	11.0908	22.1443	5.11155	4.3322	4.3322	2.1151	4.3322	2.00956e-08	2.07715e-08	0.000665942	4.3322
ENSG00000172296	ENSG00000172296.12	SPTLC3	protein_coding	1	SPTLC3	78.2861	33.0277	47.7233	13.9383	3.01951	19.8051	53.0224	12.2643	4.32331	4.32331	2.11214	4.32331	5.32608e-18	5.50606e-18	0.00157414	4.32331
ENSG00000281991	ENSG00000281991.1	TMEM265	protein_coding	1	TMEM265	186.232	85.825	90.0414	18.0465	40.4212	25.303	120.709	27.9335	4.32131	4.32131	2.11147	4.32131	3.6646e-38	3.78742e-38	0.00164501	4.32131
ENSG00000107957	ENSG00000107957.16	SH3PXD2A	protein_coding	1	SH3PXD2A	70.3584	25.164	66.3976	9.53676	16.1041	11.883	53.9833	12.518	4.31247	4.31247	2.10852	4.31247	1.22409e-17	1.26434e-17	0.000114108	4.31247
ENSG00000131080	ENSG00000131080.14	EDA2R	protein_coding	1	EDA2R	151.617	69.201	107.896	21.2743	31.2016	23.7661	109.582	25.424	4.31016	4.31016	2.10774	4.31016	9.04232e-35	9.34458e-35	1.91488e-06	4.31016
ENSG00000158270	ENSG00000158270.11	COLEC12	protein_coding	1	COLEC12	58.4669	26.7367	57.0604	19.8071	3.01951	10.2986	47.4314	11.0518	4.29175	4.29175	2.10157	4.29175	6.52761e-16	6.74356e-16	0.00013722	4.29175
ENSG00000124749	ENSG00000124749.16	COL21A1	protein_coding	1	COL21A1	295.307	312.977	215.792	119.576	25.1626	47.5322	274.702	64.1004	4.2855	4.2855	2.09946	4.2855	4.59265e-84	4.74554e-84	6.1324e-09	4.2855
ENSG00000198502	ENSG00000198502.5	HLA-DRB5	protein_coding	1	HLA-DRB5	370.531	180.866	227.806	145.458	15.0975	22.1817	259.745	60.9223	4.26354	4.26354	2.09205	4.26354	4.1349e-79	4.27156e-79	0.0172994	4.26354
ENSG00000026103	ENSG00000026103.19	FAS	protein_coding	1	FAS	112.97	34.6005	76.7722	13.9383	16.1041	22.9739	74.7909	17.6821	4.22975	4.22975	2.08057	4.22975	1.27313e-23	1.31435e-23	0.00326751	4.22975
ENSG00000159388	ENSG00000159388.5	BTG2	protein_coding	1	BTG2	735.295	276.804	576.829	112.974	107.696	155.272	529.653	125.324	4.22627	4.22627	2.07939	4.22627	4.91214e-158	5.07295e-158	0.000164562	4.22627
ENSG00000178568	ENSG00000178568.13	ERBB4	protein_coding	1	ERBB4	3189.91	2700.41	2934.98	1501.67	197.275	393.725	2941.78	697.568	4.21719	4.21719	2.07628	4.21719	0	0	9.08509e-08	4.21719
ENSG00000124343	ENSG00000124343.12	XG	protein_coding	1	XG	101.078	44.037	65.3601	18.3399	15.0975	16.6363	70.1685	16.7012	4.20139	4.20139	2.07087	4.20139	1.76561e-22	1.82288e-22	6.09281e-05	4.20139
ENSG00000170485	ENSG00000170485.16	NPAS2	protein_coding	1	NPAS2	199.184	165.139	234.467	70.4253	28.1821	44.3634	199.606	47.6669	4.18752	4.18752	2.0661	4.18752	4.50908e-60	4.65455e-60	0	4.18752
ENSG00000137877	ENSG00000137877.9	SPTBN5	protein_coding	1	SPTBN5	22.7922	14.1547	9.33716	5.13518	2.01301	3.96102	15.438	3.71307	4.15776	4.15776	2.05581	4.15776	6.3636e-06	6.56037e-06	0.0107204	4.15776
ENSG00000205038	ENSG00000205038.11	PKHD1L1	protein_coding	1	PKHD1L1	19.8193	26.7367	29.049	12.4712	1.0065	4.75322	25.2117	6.08696	4.14191	4.14191	2.0503	4.14191	5.78523e-09	5.96801e-09	6.67623e-05	4.14191
ENSG00000108679	ENSG00000108679.12	LGALS3BP	protein_coding	1	LGALS3BP	2171.2	976.678	1782.36	442.359	314.029	435.712	1643.42	397.377	4.13568	4.13568	2.04813	4.13568	0	0	4.06809e-06	4.13568
ENSG00000151655	ENSG00000151655.17	ITIH2	protein_coding	1	ITIH2	13.8735	4.71825	13.487	0	3.01951	4.75322	10.7029	2.60091	4.11507	4.11507	2.04092	4.11507	0.000281541	0.000289687	0.0173042	4.11507
ENSG00000178947	ENSG00000178947.8	SMIM10L2A	protein_coding	1	SMIM10L2A	99.0964	50.328	54.9855	10.1163	16.1041	23.7661	68.1466	16.6721	4.08745	4.08745	2.0312	4.08745	2.7988e-21	2.88635e-21	0.000189212	4.08745
ENSG00000213928	ENSG00000213928.8	IRF9	protein_coding	1	IRF9	674.093	174.968	750.573	79.5146	117.016	195.92	533.222	130.827	4.07578	4.07578	2.02708	4.07578	5.48884e-153	5.6602e-153	0.0348074	4.07578
ENSG00000113504	ENSG00000113504.20	SLC12A7	protein_coding	1	SLC12A7	1217.89	630.673	710.662	233.284	186.203	209.934	853.086	209.817	4.06586	4.06586	2.02356	4.06586	7.64535e-243	7.88335e-243	4.51552e-05	4.06586
ENSG00000127129	ENSG00000127129.9	EDN2	protein_coding	1	EDN2	15.8554	4.71825	12.4496	2.93439	2.01301	3.16881	11.0177	2.7154	4.0575	4.0575	2.02059	4.0575	9.51598e-05	9.81152e-05	0.0159849	4.0575
ENSG00000198483	ENSG00000198483.12	ANKRD35	protein_coding	1	ANKRD35	46.5753	37.746	76.7722	13.2047	9.05853	17.4285	53.7078	13.2406	4.05631	4.05631	2.02017	4.05631	1.16625e-16	1.20182e-16	6.28417e-05	4.05631
ENSG00000243566	ENSG00000243566.6	UPK3B	protein_coding	1	UPK3B	156.087	74.4225	102.532	52.5769	11.0715	19.3456	111.024	27.6747	4.01175	4.01175	2.00423	4.01175	6.20714e-33	6.39692e-33	0.00121316	4.01175
ENSG00000123095	ENSG00000123095.5	BHLHE41	protein_coding	1	BHLHE41	71.3494	20.4457	46.6858	7.33597	5.03252	22.1817	46.1703	11.5267	4.0055	4.0055	2.00198	4.0055	1.19926e-14	1.23569e-14	0.0315047	4.0055
ENSG00000143369	ENSG00000143369.14	ECM1	protein_coding	1	ECM1	32.7018	25.164	53.9481	4.40158	10.065	13.4675	37.2813	9.32136	3.99956	3.99956	1.99984	3.99956	4.68674e-12	4.8281e-12	0.000289012	3.99956
ENSG00000144045	ENSG00000144045.13	DQX1	protein_coding	1	DQX1	45.5843	42.4642	16.5994	5.86878	6.03902	14.2597	34.8927	8.73248	3.99573	3.99573	1.99846	3.99573	5.29024e-11	5.44567e-11	0.011695	3.99573
ENSG00000135926	ENSG00000135926.12	TMBIM1	protein_coding	1	TMBIM1	286.389	202.885	115.158	54.2862	55.3577	42.779	201.487	50.8176	3.96491	3.96491	1.98729	3.96491	4.228e-57	4.35483e-57	0.00188485	3.96491
ENSG00000005238	ENSG00000005238.19	FAM214B	protein_coding	1	FAM214B	383.503	207.603	294.639	101.97	36.2341	85.5579	295.258	74.5974	3.95803	3.95803	1.98478	3.95803	8.48419e-83	8.73863e-83	2.28919e-07	3.95803
ENSG00000146005	ENSG00000146005.3	PSD2	protein_coding	1	PSD2	34.6837	34.6005	13.487	6.60237	4.02601	10.2986	27.6004	6.98568	3.951	3.951	1.98222	3.951	5.13274e-09	5.28207e-09	0.00882405	3.951
ENSG00000206559	ENSG00000206559.7	ZCWPW2	protein_coding	1	ZCWPW2	25.7651	12.582	14.5245	2.20079	8.05203	3.16881	17.6338	4.48388	3.93272	3.93272	1.97553	3.93272	3.6947e-06	3.79945e-06	0.00170619	3.93272
ENSG00000167608	ENSG00000167608.11	TMC4	protein_coding	1	TMC4	978.081	478.116	640.114	172.395	143.93	218.648	698.781	178.334	3.91837	3.91837	1.97025	3.91837	1.60425e-190	1.65169e-190	2.17051e-05	3.91837
ENSG00000089847	ENSG00000089847.12	ANKRD24	protein_coding	1	ANKRD24	28.738	20.4457	15.5619	4.40158	5.03252	7.12983	21.5919	5.53131	3.90358	3.90358	1.9648	3.90358	2.99685e-07	3.08195e-07	5.02571e-05	3.90358
ENSG00000224769	ENSG00000224769.1	MUC20P1	unprocessed_pseudogene	2								0.01	0.01	1	3.89515	0	1	1	0.99005	0.00221274	3.89515
ENSG00000102271	ENSG00000102271.13	KLHL4	protein_coding	1	KLHL4	19.8193	15.7275	13.487	8.80317	3.01951	0.792203	16.3546	4.21496	3.88013	3.88013	1.95611	3.88013	6.81364e-06	7.00715e-06	0.00385085	3.88013
ENSG00000130066	ENSG00000130066.16	SAT1	protein_coding	1	SAT1	814.572	709.31	728.299	180.465	212.372	189.337	750.737	194.068	3.86843	3.86843	1.95175	3.86843	1.81315e-201	1.86584e-201	0	3.86843
ENSG00000061656	ENSG00000061656.9	SPAG4	protein_coding	1	SPAG4	88.1958	36.1732	37.3487	14.6719	13.0845	14.2597	53.9159	14.0154	3.84691	3.84691	1.9437	3.84691	1.0971e-15	1.12806e-15	0.0316899	3.84691
ENSG00000197249	ENSG00000197249.12	SERPINA1	protein_coding	1	SERPINA1	463.771	235.912	251.066	63.0894	65.4227	118.83	316.927	82.4575	3.84351	3.84351	1.94243	3.84351	2.46885e-85	2.53978e-85	0.000878145	3.84351
ENSG00000140511	ENSG00000140511.11	HAPLN3	protein_coding	1	HAPLN3	17.8374	18.873	8.2997	5.86878	5.03252	0.792203	15.0134	3.90783	3.84186	3.84186	1.94181	3.84186	1.1299e-05	1.16249e-05	0.0131205	3.84186
ENSG00000187867	ENSG00000187867.8	PALM3	protein_coding	1	PALM3	76.3042	47.1825	31.1239	15.4055	14.091	11.0908	51.5469	13.5391	3.80725	3.80725	1.92875	3.80725	4.25116e-15	4.37049e-15	0.00417641	3.80725
ENSG00000071575	ENSG00000071575.11	TRIB2	protein_coding	1	TRIB2	188.283	113.238	153.544	26.4095	40.2601	53.0776	151.699	39.9257	3.79952	3.79952	1.92582	3.79952	3.17484e-41	3.26442e-41	3.13481e-11	3.79952
ENSG00000186891	ENSG00000186891.13	TNFRSF18	protein_coding	1	TNFRSF18	16.8464	9.4365	7.26224	2.20079	5.03252	1.58441	11.1917	2.94924	3.79478	3.79478	1.92402	3.79478	0.00018747	0.00019267	0.0276919	3.79478
ENSG00000170954	ENSG00000170954.11	ZNF415	protein_coding	1	ZNF415	24.7741	42.4642	23.8616	2.20079	13.0845	8.71423	30.3767	8.00986	3.79241	3.79241	1.92312	3.79241	1.56499e-09	1.60859e-09	0.000276746	3.79241
ENSG00000189221	ENSG00000189221.9	MAOA	protein_coding	1	MAOA	320.081	185.584	202.305	40.3478	74.4812	72.0905	236	62.3165	3.78712	3.78712	1.9211	3.78712	8.50105e-63	2.30781e-63	5.31843e-07	3.78712
ENSG00000175155	ENSG00000175155.8	YPEL2	protein_coding	1	YPEL2	1445.82	569.335	718.962	140.117	322.081	259.843	911.381	240.69	3.78653	3.78653	1.92088	3.78653	4.05762e-238	4.17221e-238	0.0401726	3.78653
ENSG00000015520	ENSG00000015520.14	NPC1L1	protein_coding	1	NPC1L1	53.5121	18.873	36.3112	1.46719	17.1106	10.2986	36.2421	9.63546	3.76132	3.76132	1.91124	3.76132	4.49115e-11	4.61583e-11	0.00571183	3.76132
ENSG00000161638	ENSG00000161638.10	ITGA5	protein_coding	1	ITGA5	384.494	309.832	342.363	125.445	80.5203	71.2983	345.573	92.4312	3.7387	3.7387	1.90254	3.7387	4.66779e-90	4.79711e-90	0	3.7387
ENSG00000136059	ENSG00000136059.14	VILL	protein_coding	1	VILL	44.5934	18.873	23.8616	5.13518	11.0715	7.12983	29.1193	7.78885	3.73859	3.73859	1.9025	3.73859	3.24858e-09	3.33834e-09	0.00405145	3.73859
ENSG00000112561	ENSG00000112561.17	TFEB	protein_coding	1	TFEB	60.4488	40.8915	45.6484	11.7376	14.091	13.4675	49.0062	13.1087	3.73845	3.73845	1.90244	3.73845	6.98768e-14	1.91983e-14	4.8539e-13	3.73845
ENSG00000187848	ENSG00000187848.12	P2RX2	protein_coding	1	P2RX2	236.84	152.557	80.9221	33.7455	32.2081	60.2074	156.783	42.0637	3.72728	3.72728	1.89812	3.72728	1.50089e-41	1.54211e-41	0.0448979	3.72728
ENSG00000114378	ENSG00000114378.16	HYAL1	protein_coding	1	HYAL1	18.8283	18.873	7.26224	1.46719	5.03252	5.54542	14.9979	4.02504	3.72613	3.72613	1.89768	3.72613	5.85524e-05	6.00242e-05	0.0249144	3.72613
ENSG00000196126	ENSG00000196126.10	HLA-DRB1	protein_coding	1	HLA-DRB1	764.122	375.887	624.988	368.06	41.2666	64.9607	588.343	158.106	3.72119	3.72119	1.89577	3.72119	3.10868e-151	3.19437e-151	0.0381191	3.72119
ENSG00000180251	ENSG00000180251.4	SLC9A4	protein_coding	1	SLC9A4	37.6566	20.4457	26.974	10.2704	7.04552	5.54542	28.3688	7.63043	3.71785	3.71785	1.89447	3.71785	7.9759e-09	8.19188e-09	3.98069e-06	3.71785
ENSG00000166920	ENSG00000166920.10	C15orf48	protein_coding	1	C15orf48	62.4307	12.582	50.8357	4.40158	12.078	17.4285	41.9595	11.3127	3.70906	3.70906	1.89105	3.70906	5.58904e-12	5.73774e-12	0.0469922	3.70906
ENSG00000197191	ENSG00000197191.4	CYSRT1	protein_coding	1	CYSRT1	146.663	58.1917	121.383	35.2127	28.1821	24.5583	108.756	29.3277	3.7083	3.7083	1.89076	3.7083	3.93909e-29	4.04621e-29	0.000127025	3.7083
ENSG00000172478	ENSG00000172478.17	C2orf54	protein_coding	1	C2orf54	122.88	66.0555	84.0345	39.6142	15.0975	19.0129	90.9998	24.5849	3.70145	3.70145	1.88809	3.70145	1.99328e-24	2.04704e-24	3.64757e-05	3.70145
ENSG00000170786	ENSG00000170786.12	SDR16C5	protein_coding	1	SDR16C5	45.5843	28.3095	61.2103	6.60237	13.0845	17.4285	45.0447	12.3818	3.63798	3.63798	1.86314	3.63798	5.11279e-13	5.24934e-13	5.55428e-05	3.63798
ENSG00000023445	ENSG00000023445.13	BIRC3	protein_coding	1	BIRC3	86.2139	23.5912	97.5215	22.0079	16.1041	19.0129	69.1189	19.0516	3.62798	3.62798	1.85917	3.62798	6.26014e-19	6.4265e-19	0.0192958	3.62798
ENSG00000111344	ENSG00000111344.11	RASAL1	protein_coding	1	RASAL1	301.253	149.411	205.418	46.9502	60.3902	73.6749	218.704	60.3484	3.62402	3.62402	1.85759	3.62402	1.94557e-55	1.99707e-55	9.70144e-06	3.62402
ENSG00000154162	ENSG00000154162.13	CDH12	protein_coding	1	CDH12	19.2643	15.4129	11.4121	9.53676	0	3.16881	15.3731	4.24519	3.6213	3.6213	1.85651	3.6213	2.80076e-05	2.87274e-05	0.0347548	3.6213
ENSG00000170017	ENSG00000170017.12	ALCAM	protein_coding	1	ALCAM	8385.54	3526.11	4802.41	1999.05	1115.21	1513.9	5571.36	1542.73	3.61137	3.61137	1.85255	3.61137	0	0	0.0400699	3.61137
ENSG00000163898	ENSG00000163898.9	LIPH	protein_coding	1	LIPH	142.699	117.956	85.0719	42.5486	27.1756	26.1427	115.252	31.9656	3.60551	3.60551	1.8502	3.60551	4.77165e-30	4.89726e-30	3.86219e-08	3.60551
ENSG00000168907	ENSG00000168907.13	PLA2G4F	protein_coding	1	PLA2G4F	111.979	73.9192	135.908	39.6142	11.0715	38.818	107.279	29.8446	3.59458	3.59458	1.84582	3.59458	5.61516e-28	5.76226e-28	2.87438e-06	3.59458
ENSG00000136826	ENSG00000136826.14	KLF4	protein_coding	1	KLF4	1758.96	765.929	1416.14	375.602	302.957	419.075	1313.69	365.888	3.5904	3.5904	1.84415	3.5904	0	0	8.06577e-05	3.5904
ENSG00000163328	ENSG00000163328.13	GPR155	protein_coding	1	GPR155	113.961	86.5012	50.8357	37.4135	19.1236	13.4675	83.7759	23.3448	3.58863	3.58863	1.84343	3.58863	6.51757e-22	6.68631e-22	0.00379584	3.58863
ENSG00000173221	ENSG00000173221.13	GLRX	protein_coding	1	GLRX	82.25	92.7922	49.7982	15.4055	28.1821	19.8051	74.9568	21.1409	3.54558	3.54558	1.82602	3.54558	2.22511e-19	2.28146e-19	1.52223e-06	3.54558
ENSG00000100033	ENSG00000100033.16	PRODH	protein_coding	1	PRODH	43.652	50.328	30.657	10.2924	9.6423	15.646	41.5557	11.8702	3.50083	3.50083	1.8077	3.50083	2.30437e-11	2.36166e-11	3.94054e-08	3.50083
ENSG00000138798	ENSG00000138798.11	EGF	protein_coding	1	EGF	24.7741	55.0462	30.0864	4.40158	15.0975	11.883	36.6456	10.4707	3.49981	3.49981	1.80728	3.49981	3.89632e-10	3.99255e-10	0.00766853	3.49981
ENSG00000109819	ENSG00000109819.8	PPARGC1A	protein_coding	1	PPARGC1A	87.2048	58.1917	47.7233	11.004	25.1626	19.0129	64.3833	18.4031	3.4985	3.4985	1.80673	3.4985	7.02291e-17	7.19916e-17	2.53082e-05	3.4985
ENSG00000259040	ENSG00000259040.5	BLOC1S5-TXNDC5	protein_coding	1	BLOC1S5-TXNDC5	139.657	266.786	185.903	102.601	0	66.7273	197.458	56.4527	3.49776	3.49776	1.80643	3.49776	3.5782e-48	3.66841e-48	0.0204474	3.49776
ENSG00000148180	ENSG00000148180.17	GSN	protein_coding	1	GSN	7947.53	3757.3	4420.63	1211.17	1486.61	1921.09	5375.16	1539.63	3.4912	3.4912	1.80372	3.4912	0	0	0.0122582	3.4912
ENSG00000181061	ENSG00000181061.13	HIGD1A	protein_coding	1	HIGD1A	4805.16	2569.68	3910.57	1556.8	779.033	945.883	3761.82	1093.92	3.43885	3.43885	1.78193	3.43885	0	0	5.06584e-06	3.43885
ENSG00000243649	ENSG00000243649.8	CFB	protein_coding	1	CFB	712.503	268.94	568.53	93.9004	127.826	229.739	516.668	150.498	3.43304	3.43304	1.77949	3.43304	7.0553e-120	7.22875e-120	0.00453307	3.43304
ENSG00000089486	ENSG00000089486.16	CDIP1	protein_coding	1	CDIP1	56.4849	26.7367	23.8616	8.06957	12.078	11.0908	35.7044	10.4228	3.4256	3.4256	1.77636	3.4256	1.19792e-09	1.22652e-09	0.0261464	3.4256
ENSG00000196353	ENSG00000196353.11	CPNE4	protein_coding	1	CPNE4	20.8102	39.3187	24.8991	9.53676	6.03902	9.50644	28.3527	8.37074	3.38712	3.38712	1.76006	3.38712	5.10138e-08	5.22253e-08	0.000410768	3.38712
ENSG00000146411	ENSG00000146411.5	SLC2A12	protein_coding	1	SLC2A12	59.4578	97.5105	33.1988	18.3399	16.1041	22.1817	63.399	18.8852	3.35707	3.35707	1.7472	3.35707	7.70121e-16	7.8833e-16	0.0423744	3.35707
ENSG00000101384	ENSG00000101384.11	JAG1	protein_coding	1	JAG1	885.922	570.908	759.423	131.314	235.522	293.907	738.761	220.258	3.35408	3.35408	1.74592	3.35408	2.92932e-165	2.999e-165	2.33638e-11	3.35408
ENSG00000069812	ENSG00000069812.11	HES2	protein_coding	1	HES2	490.527	243.776	296.714	122.511	73.4747	114.077	343.683	103.364	3.32497	3.32497	1.73334	3.32497	5.23249e-77	5.35522e-77	0.000819611	3.32497
ENSG00000164938	ENSG00000164938.13	TP53INP1	protein_coding	1	TP53INP1	2598.31	1214.16	1895.44	434.29	559.616	724.866	1902.65	572.934	3.32089	3.32089	1.73157	3.32089	0	0	0.000200346	3.32089
ENSG00000196878	ENSG00000196878.12	LAMB3	protein_coding	1	LAMB3	71.3494	26.7367	59.1354	19.8071	14.091	13.4675	52.4172	15.7985	3.31785	3.31785	1.73025	3.31785	3.55025e-13	3.63258e-13	0.00132708	3.31785
ENSG00000255622	ENSG00000255622.3	PCDHB17P	transcribed_unprocessed_pseudogene	2	PCDHB17P	13.378	32.2886	19.4939	5.99349	6.24032	7.39125	21.7302	6.55169	3.31673	3.31673	1.72976	3.31673	3.80297e-06	3.88787e-06	0.0178315	3.31673
ENSG00000114529	ENSG00000114529.12	C3orf52	protein_coding	1	C3orf52	297.289	133.684	140.057	57.9542	56.3642	57.8308	190.353	57.3931	3.31666	3.31666	1.72973	3.31666	1.82755e-43	1.87027e-43	0.0286227	3.31666
ENSG00000188643	ENSG00000188643.10	S100A16	protein_coding	1	S100A16	1409.15	846.139	936.829	565.603	166.073	241.622	1064.05	324.443	3.27962	3.27962	1.71353	3.27962	2.80679e-230	2.8715e-230	0.0014736	3.27962
ENSG00000188404	ENSG00000188404.8	SELL	protein_coding	1	SELL	18.8283	6.291	22.8242	3.66799	3.01951	7.92203	15.9912	4.87984	3.27698	3.27698	1.71237	3.27698	0.000120581	0.000123111	0.0498751	3.27698
ENSG00000204434	ENSG00000204434.5	POTEKP	unprocessed_pseudogene	2	POTEKP	1556.76	1101.82	1321.7	609.612	238.783	367.764	1326.77	405.396	3.27277	3.27277	1.71051	3.27277	2.50512e-285	2.56266e-285	1.17764e-10	3.27277
ENSG00000071242	ENSG00000071242.11	RPS6KA2	protein_coding	1	RPS6KA2	174.41	88.074	109.971	27.8767	50.3252	35.6491	124.162	37.9603	3.27082	3.27082	1.70965	3.27082	1.45628e-28	1.48967e-28	0.00012128	3.27082
ENSG00000003400	ENSG00000003400.14	CASP10	protein_coding	1	CASP10	68.3765	58.1917	45.6484	17.6063	17.1106	18.2207	57.4155	17.6559	3.25193	3.25193	1.70129	3.25193	6.12902e-14	6.26719e-14	6.47127e-12	3.25193
ENSG00000159640	ENSG00000159640.15	ACE	protein_coding	1	ACE	37.6566	55.0462	44.6109	19.0735	9.05853	14.2597	45.7813	14.1406	3.23758	3.23758	1.69492	3.23758	3.48775e-11	3.56474e-11	1.02937e-07	3.23758
ENSG00000171817	ENSG00000171817.16	ZNF540	protein_coding	1	ZNF540	21.8012	18.873	9.33716	1.46719	10.065	3.96102	16.6805	5.17441	3.22364	3.22364	1.68869	3.22364	6.99585e-05	7.14397e-05	0.035136	3.22364
ENSG00000173467	ENSG00000173467.8	AGR3	protein_coding	1	AGR3	394.404	273.658	232.392	118.843	70.4552	91.1034	300.161	93.4771	3.21107	3.21107	1.68305	3.21107	1.31701e-64	1.34643e-64	6.24206e-06	3.21107
ENSG00000142606	ENSG00000142606.15	MMEL1	protein_coding	1	MMEL1	57.4759	31.455	76.7722	18.3399	15.0975	18.2207	55.2444	17.2294	3.20641	3.20641	1.68096	3.20641	2.50613e-13	2.5617e-13	0.000559579	3.20641
ENSG00000178685	ENSG00000178685.13	PARP10	protein_coding	1	PARP10	85.2229	31.455	72.6224	8.06957	20.1301	30.8959	63.1101	19.7085	3.20217	3.20217	1.67905	3.20217	4.97874e-15	5.08935e-15	0.00723816	3.20217
ENSG00000170075	ENSG00000170075.8	GPR37L1	protein_coding	1	GPR37L1	454.852	201.312	235.504	67.4909	93.6048	118.038	297.233	93.0547	3.19417	3.19417	1.67544	3.19417	1.71313e-63	1.7511e-63	0.0255393	3.19417
ENSG00000181143	ENSG00000181143.15	MUC16	protein_coding	1	MUC16	40.6295	22.0185	31.1239	5.86878	14.091	9.50644	31.2673	9.83209	3.18013	3.18013	1.66909	3.18013	3.78109e-08	3.86344e-08	1.39112e-05	3.18013
ENSG00000160181	ENSG00000160181.8	TFF2	protein_coding	1	TFF2	26.756	11.0092	18.6743	6.60237	4.02601	7.12983	18.8232	5.92941	3.17455	3.17455	1.66655	3.17455	3.34117e-05	3.40998e-05	0.00576497	3.17455
ENSG00000232400	ENSG00000232400.1	RAD17P1	processed_pseudogene	2	RAD17P1	30.7793	23.5912	18.6743	11.004	8.05203	3.96102	24.3583	7.68233	3.17069	3.17069	1.6648	3.17069	1.29868e-06	1.32658e-06	0.000284169	3.17069
ENSG00000131015	ENSG00000131015.4	ULBP2	protein_coding	1	ULBP2	343.914	254.487	162.539	60.0596	87.5054	92.6561	253.657	80.0837	3.16739	3.16739	1.6633	3.16739	1.24047e-53	1.26754e-53	0.00104189	3.16739
ENSG00000132256	ENSG00000132256.18	TRIM5	protein_coding	1	TRIM5	152.608	139.975	135.908	55.7534	35.2276	44.3634	142.84	45.1248	3.16545	3.16545	1.66241	3.16545	7.75476e-31	7.92307e-31	0	3.16545
ENSG00000090539	ENSG00000090539.15	CHRD	protein_coding	1	CHRD	47.5663	45.6097	24.8991	11.004	9.05853	17.4285	39.3684	12.507	3.14771	3.14771	1.6543	3.14771	1.09257e-09	1.11597e-09	0.000581024	3.14771
ENSG00000235863	ENSG00000235863.3	B3GALT4	protein_coding	1	B3GALT4	186.301	105.374	117.233	55.7534	29.1886	45.1556	136.313	43.3759	3.1426	3.1426	1.65196	3.1426	1.79968e-29	1.83853e-29	0.000101386	3.1426
ENSG00000274180	ENSG00000274180.1	NATD1	protein_coding	1	NATD1	148.645	62.91	81.9596	16.1391	34.2211	43.5712	97.848	31.3205	3.12409	3.12409	1.64344	3.12409	3.168e-21	3.23515e-21	0.0215823	3.12409
ENSG00000204219	ENSG00000204219.9	TCEA3	protein_coding	1	TCEA3	90.1777	50.328	48.7607	22.0079	15.0975	23.7661	63.0988	20.3005	3.10824	3.10824	1.6361	3.10824	1.77898e-14	1.81681e-14	0.00150973	3.10824
ENSG00000123384	ENSG00000123384.13	LRP1	protein_coding	1	LRP1	340.892	589.781	455.446	97.5684	107.696	243.206	462.05	149.5	3.09063	3.09063	1.6279	3.09063	3.94714e-93	4.03052e-93	0.000271343	3.09063
ENSG00000172638	ENSG00000172638.12	EFEMP2	protein_coding	1	EFEMP2	81.259	70.7737	29.049	12.4712	20.1301	26.1427	60.3706	19.5913	3.0815	3.0815	1.62363	3.0815	1.21975e-13	1.24518e-13	0.04648	3.0815
ENSG00000105650	ENSG00000105650.21	PDE4C	protein_coding	1	PDE4C	49.5482	34.6005	19.7118	11.004	12.078	11.0908	34.6302	11.4009	3.03748	3.03748	1.60288	3.03748	3.20512e-08	3.26933e-08	0.0180569	3.03748
ENSG00000171798	ENSG00000171798.17	KNDC1	protein_coding	1	KNDC1	543.048	349.15	326.801	174.596	97.6308	129.129	406.343	133.795	3.03705	3.03705	1.60267	3.03705	6.00043e-80	6.12377e-80	6.24479e-05	3.03705
ENSG00000197888	ENSG00000197888.2	UGT2B17	protein_coding	1	UGT2B17	23.5255	8.79167	19.4006	4.26954	3.58315	9.15787	17.2492	5.68018	3.03674	3.03674	1.60252	3.03674	6.27414e-05	6.4006e-05	0.0229391	3.03674
ENSG00000197496	ENSG00000197496.5	SLC2A10	protein_coding	1	SLC2A10	1239.7	600.79	1152.62	257.493	259.678	470.569	997.712	329.256	3.0302	3.0302	1.59941	3.0302	2.35826e-192	2.40658e-192	0.000323291	3.0302
ENSG00000177076	ENSG00000177076.5	ACER2	protein_coding	1								0.01	0.01	1	3.01617	0	1	1	0.99005	1.66422e-05	3.01617
ENSG00000197872	ENSG00000197872.11	FAM49A	protein_coding	1	FAM49A	135.762	88.074	59.1354	44.7494	17.1106	32.4803	94.3338	31.4568	2.99884	2.99884	1.5844	2.99884	1.19843e-19	1.2225e-19	0.0405589	2.99884
ENSG00000163703	ENSG00000163703.17	CRELD1	protein_coding	1	CRELD1	494.491	441.943	256.253	133.515	142.923	121.999	397.572	132.822	2.99326	2.99326	1.58172	2.99326	1.74826e-76	1.78338e-76	0.000116074	2.99326
ENSG00000025039	ENSG00000025039.14	RRAGD	protein_coding	1	RRAGD	301.253	165.139	196.08	35.2127	95.6178	91.1034	220.834	73.9879	2.98473	2.98473	1.5776	2.98473	5.19531e-43	5.29887e-43	0.000359034	2.98473
ENSG00000135596	ENSG00000135596.17	MICAL1	protein_coding	1	MICAL1	479.696	273.926	286.931	147.497	104.676	97.441	346.861	116.548	2.97612	2.97612	1.57343	2.97612	2.90334e-66	2.96107e-66	0.000408271	2.97612
ENSG00000135631	ENSG00000135631.15	RAB11FIP5	protein_coding	1	RAB11FIP5	172.428	119.529	89.2218	40.3478	42.2731	45.9478	127.07	42.8663	2.96432	2.96432	1.5677	2.96432	1.49492e-25	1.52456e-25	0.000293546	2.96432
ENSG00000205978	ENSG00000205978.5	NYNRIN	protein_coding	1	NYNRIN	382.512	250.067	218.905	85.0973	80.5203	122.791	283.838	96.1463	2.95215	2.95215	1.56176	2.95215	6.76655e-54	6.89935e-54	0.00013096	2.95215
ENSG00000129682	ENSG00000129682.13	FGF13	protein_coding	1	FGF13	227.922	154.129	248.991	88.7653	44.2861	81.5969	210.357	71.5594	2.93962	2.93962	1.55563	2.93962	2.33992e-40	2.38563e-40	2.96014e-08	2.93962
ENSG00000147642	ENSG00000147642.16	SYBU	protein_coding	1	SYBU	513.319	279.949	293.602	84.3637	139.904	145.765	362.3	123.354	2.93707	2.93707	1.55438	2.93707	5.02274e-68	5.12086e-68	0.00177745	2.93707
ENSG00000102265	ENSG00000102265.11	TIMP1	protein_coding	1	TIMP1	462.78	295.677	355.85	135.715	140.91	103.779	371.446	126.812	2.92912	2.92912	1.55047	2.92912	2.46391e-69	2.51182e-69	1.7752e-10	2.92912
ENSG00000165288	ENSG00000165288.10	BRWD3	protein_coding	1	BRWD3	371.611	357.014	273.89	59.4214	147.956	135.467	334.182	114.291	2.92395	2.92395	1.54792	2.92395	1.56308e-62	1.59343e-62	5.52199e-10	2.92395
ENSG00000067066	ENSG00000067066.16	SP100	protein_coding	1	SP100	321.072	141.547	252.103	91.6997	65.4227	89.5189	238.251	82.2238	2.89759	2.89759	1.53486	2.89759	1.58876e-44	1.61915e-44	0.000782044	2.89759
ENSG00000108176	ENSG00000108176.14	DNAJC12	protein_coding	1	DNAJC12	309.181	268.94	219.942	109.306	72.4682	94.2722	266.031	92.0255	2.89084	2.89084	1.53149	2.89084	2.07643e-49	2.11606e-49	1.92846e-13	2.89084
ENSG00000163071	ENSG00000163071.10	SPATA18	protein_coding	1	SPATA18	286.389	121.102	280.115	59.4214	73.4747	105.363	229.212	79.4297	2.88572	2.88572	1.52893	2.88572	1.15872e-42	1.18075e-42	0.00243201	2.88572
ENSG00000259271	ENSG00000259271.1	ANKRD62P1	transcribed_unprocessed_pseudogene	2	ANKRD62P1	39.4007	71.1984	51.178	29.52	11.615	15.0835	53.9357	18.7495	2.87665	2.87665	1.52439	2.87665	4.86183e-11	4.9515e-11	0.00360443	2.87665
ENSG00000153029	ENSG00000153029.14	MR1	protein_coding	1	MR1	957.271	566.19	481.383	216.411	256.658	227.362	668.291	233.487	2.86222	2.86222	1.51713	2.86222	8.62983e-119	8.79194e-119	0.0077762	2.86222
ENSG00000168398	ENSG00000168398.6	BDKRB2	protein_coding	1	BDKRB2	297.289	133.684	159.697	54.2568	65.4227	87.1423	196.9	68.9506	2.85566	2.85566	1.51383	2.85566	4.95155e-36	5.04364e-36	0.0336838	2.85566
ENSG00000143512	ENSG00000143512.12	HHIPL2	protein_coding	1	HHIPL2	52.5211	56.619	63.2852	3.66799	25.1626	31.6881	57.4851	20.1829	2.84821	2.84821	1.51005	2.84821	1.00709e-11	1.02564e-11	8.12284e-05	2.84821
ENSG00000164749	ENSG00000164749.11	HNF4G	protein_coding	1	HNF4G	26.756	12.582	19.7118	6.60237	7.04552	7.12983	19.6933	6.93591	2.83932	2.83932	1.50555	2.83932	7.51761e-05	7.64966e-05	0.00822306	2.83932
ENSG00000234745	ENSG00000234745.9	HLA-B	protein_coding	1	HLA-B	424.251	370.383	458.61	157.533	136.291	148.8	417.758	147.551	2.83128	2.83128	1.50146	2.83128	1.42929e-73	1.45563e-73	0	2.83128
ENSG00000142303	ENSG00000142303.13	ADAMTS10	protein_coding	1	ADAMTS10	22.7922	17.3002	10.3746	3.66799	7.04552	7.12983	16.8323	5.95778	2.82527	2.82527	1.49839	2.82527	0.000306175	0.000311387	0.0347381	2.82527
ENSG00000136002	ENSG00000136002.16	ARHGEF4	protein_coding	1	ARHGEF4	163.509	190.303	211.642	99.0356	48.3122	53.0776	188.495	66.8185	2.821	2.821	1.49621	2.821	4.19851e-34	4.27536e-34	2.60152e-09	2.821
ENSG00000066382	ENSG00000066382.16	MPPED2	protein_coding	1	MPPED2	41.6205	40.8915	64.3227	10.2704	14.091	27.7271	48.9549	17.3728	2.8179	2.8179	1.49462	2.8179	7.36717e-10	7.49826e-10	0.0009225	2.8179
ENSG00000258659	ENSG00000258659.6	TRIM34	protein_coding	1	TRIM34	105.042	100.656	82.2604	30.0775	32.0269	40.4024	95.9962	34.1789	2.80864	2.80864	1.48987	2.80864	6.94224e-18	7.06691e-18	4.68608e-07	2.80864
ENSG00000141506	ENSG00000141506.13	PIK3R5	protein_coding	1	PIK3R5	58.4669	45.6097	31.1239	18.3399	14.091	15.8441	45.0768	16.1017	2.79951	2.79951	1.48518	2.79951	1.70107e-09	1.73189e-09	0.000336615	2.79951
ENSG00000186832	ENSG00000186832.8	KRT16	protein_coding	1	KRT16	25.7651	17.3002	15.4789	3.66799	11.0715	6.33762	19.5248	7.03572	2.77509	2.77509	1.47254	2.77509	8.92887e-05	9.08218e-05	0.0061207	2.77509
ENSG00000130813	ENSG00000130813.17	C19orf66	protein_coding	1	C19orf66	139.726	94.365	79.8846	23.4751	49.3187	40.4024	104.669	37.742	2.77326	2.77326	1.47158	2.77326	3.78668e-19	3.85376e-19	0.000267629	2.77326
ENSG00000070081	ENSG00000070081.15	NUCB2	protein_coding	1	NUCB2	3047.21	2093.33	1989.85	720.392	971.276	901.527	2376.81	864.408	2.74964	2.74964	1.45924	2.74964	0	0	5.25007e-07	2.74964
ENSG00000105649	ENSG00000105649.9	RAB3A	protein_coding	1	RAB3A	67.3855	84.9285	43.5734	19.8071	22.1431	29.3115	65.3058	23.7639	2.74811	2.74811	1.45844	2.74811	1.54972e-12	1.57686e-12	0.000467686	2.74811
ENSG00000100299	ENSG00000100299.17	ARSA	protein_coding	1	ARSA	156.572	94.365	126.57	46.9502	28.1821	62.584	125.846	45.9155	2.74082	2.74082	1.45461	2.74082	3.32485e-22	3.38263e-22	6.06752e-06	2.74082
ENSG00000187013	ENSG00000187013.4	C17orf82	lncRNA	2	C17orf82	245.759	111.665	164.957	66.7573	63.4097	60.9996	174.137	63.7322	2.73232	2.73232	1.45013	2.73232	2.91415e-30	2.96501e-30	0.00238468	2.73232
ENSG00000197927	ENSG00000197927.12	C2orf27A	transcribed_unprocessed_pseudogene	2	C2orf27A	142.511	73.6519	150.702	60.9546	35.2679	38.0495	122.298	44.7673	2.73186	2.73186	1.44988	2.73186	9.39778e-22	9.56135e-22	0.000582536	2.73186
ENSG00000184731	ENSG00000184731.5	FAM110C	protein_coding	1	FAM110C	755.114	498.562	399.423	247.222	194.255	163.986	551.043	201.831	2.73022	2.73022	1.44902	2.73022	3.45792e-91	3.51826e-91	0.00349555	2.73022
ENSG00000197816	ENSG00000197816.13	CCDC180	protein_coding	1	CCDC180	98.3829	71.969	52.8898	26.3068	25.6457	29.8423	74.4239	27.2749	2.72866	2.72866	1.44819	2.72866	7.48454e-14	7.6139e-14	0.00026505	2.72866
ENSG00000162496	ENSG00000162496.8	DHRS3	protein_coding	1	DHRS3	201.166	73.9192	200.23	70.4253	34.2211	69.7139	158.448	58.1301	2.72575	2.72575	1.44666	2.72575	1.79634e-27	1.82747e-27	0.0376403	2.72575
ENSG00000173157	ENSG00000173157.16	ADAMTS20	protein_coding	1	ADAMTS20	34.6837	47.1825	29.049	13.2047	21.1366	6.33762	36.9817	13.5696	2.72533	2.72533	1.44643	2.72533	2.00229e-07	2.03568e-07	0.000655279	2.72533
ENSG00000100918	ENSG00000100918.12	REC8	protein_coding	1	REC8	38.6476	14.1547	32.1613	12.4712	6.03902	12.6752	28.3312	10.4051	2.72281	2.72281	1.4451	2.72281	2.96864e-06	3.0193e-06	0.0260202	2.72281
ENSG00000213213	ENSG00000213213.13	CCDC183	protein_coding	1	CCDC183	86.1841	60.4565	49.6841	16.77	13.8595	41.4956	65.4516	24.0517	2.72128	2.72128	1.44429	2.72128	2.54242e-12	2.58609e-12	0.0133591	2.72128
ENSG00000131981	ENSG00000131981.15	LGALS3	protein_coding	1	LGALS3	2545.79	1377.73	1733.6	710.856	708.578	672.58	1885.72	697.348	2.70412	2.70412	1.43516	2.70412	4.86579e-301	4.94937e-301	0.000194474	2.70412
ENSG00000188959	ENSG00000188959.9	C9orf152	protein_coding	1	C9orf152	86.2139	75.492	86.1094	22.7415	26.1691	42.779	82.6151	30.5732	2.70221	2.70221	1.43414	2.70221	6.85234e-15	6.96861e-15	2.22045e-14	2.70221
ENSG00000146376	ENSG00000146376.10	ARHGAP18	protein_coding	1	ARHGAP18	515.301	580.345	503.169	212.743	171.106	209.142	532.948	197.673	2.69611	2.69611	1.43088	2.69611	4.85562e-86	4.93845e-86	0	2.69611
ENSG00000222370	ENSG00000222370.1	SNORA36B	snoRNA	2.3	SNORA36B	36.6657	18.873	22.8242	7.33597	9.05853	12.6752	26.1309	9.69992	2.69394	2.69394	1.42972	2.69394	6.76745e-06	6.88222e-06	0.00504844	2.69394
ENSG00000155066	ENSG00000155066.15	PROM2	protein_coding	1	PROM2	730.34	338.141	571.642	192.936	138.897	278.063	546.718	203.309	2.6891	2.6891	1.42712	2.6891	6.30969e-88	6.41695e-88	0.00497471	2.6891
ENSG00000070540	ENSG00000070540.12	WIPI1	protein_coding	1	WIPI1	883.94	588.208	523.919	232.55	243.574	266.972	665.366	247.709	2.68608	2.68608	1.4255	2.68608	1.59987e-106	1.62705e-106	6.79056e-05	2.68608
ENSG00000119138	ENSG00000119138.4	KLF9	protein_coding	1	KLF9	546.021	423.07	379.711	201.739	125.813	176.661	449.611	168.081	2.67496	2.67496	1.41952	2.67496	4.65988e-72	4.73842e-72	4.83139e-09	2.67496
ENSG00000119899	ENSG00000119899.12	SLC17A5	protein_coding	1	SLC17A5	474.672	382.178	341.325	152.588	163.054	133.09	399.402	149.587	2.67002	2.67002	1.41685	2.67002	4.04063e-64	4.10857e-64	3.08642e-14	2.67002
ENSG00000108813	ENSG00000108813.10	DLX4	protein_coding	1	DLX4	43.6024	53.4735	31.1239	20.5407	11.0715	16.6363	42.7433	16.0928	2.65604	2.65604	1.40928	2.65604	3.42664e-08	3.48228e-08	0.000239372	2.65604
ENSG00000144452	ENSG00000144452.14	ABCA12	protein_coding	1	ABCA12	2979.83	3666.08	3343.74	1004.29	1476.54	1294.46	3329.89	1258.44	2.64605	2.64605	1.40384	2.64605	0	0	0	2.64605
ENSG00000005001	ENSG00000005001.9	PRSS22	protein_coding	1	PRSS22	357.738	221.758	270.778	103.437	114.741	103.779	283.434	107.329	2.6408	2.6408	1.40097	2.6408	3.14877e-45	3.20073e-45	1.7191e-08	2.6408
ENSG00000120693	ENSG00000120693.13	SMAD9	protein_coding	1	SMAD9	163.509	141.547	147.32	77.0277	47.3057	47.5322	150.802	57.2985	2.63187	2.63187	1.39609	2.63187	1.18346e-24	1.20277e-24	0	2.63187
ENSG00000131781	ENSG00000131781.12	FMO5	protein_coding	1	FMO5	334.946	251.64	243.804	94.634	92.5983	128.337	276.807	105.2	2.63125	2.63125	1.39575	2.63125	8.63033e-44	8.7716e-44	8.00715e-11	2.63125
ENSG00000154263	ENSG00000154263.17	ABCA10	protein_coding	1	ABCA10	39.6386	14.1547	32.7216	9.53676	13.0845	10.3066	28.8483	10.986	2.62592	2.62592	1.39283	2.62592	7.61111e-06	7.72999e-06	0.0146773	2.62592
ENSG00000083844	ENSG00000083844.10	ZNF264	protein_coding	1	ZNF264	545.03	463.961	337.175	174.596	175.132	164.778	448.732	171.512	2.61633	2.61633	1.38755	2.61633	3.44173e-69	3.49766e-69	2.63278e-07	2.61633
ENSG00000123989	ENSG00000123989.13	CHPF	protein_coding	1	CHPF	2408.04	1174.84	2006.45	886.919	505.265	744.671	1863.12	712.295	2.61566	2.61566	1.38718	2.61566	6.34344e-281	6.44675e-281	0.00276307	2.61566
ENSG00000125775	ENSG00000125775.14	SDCBP2	protein_coding	1	SDCBP2	25.2696	9.4365	18.4461	5.13518	8.05203	7.12983	17.7274	6.78234	2.61376	2.61376	1.38612	2.61376	0.000426878	0.000433365	0.0326358	2.61376
ENSG00000172183	ENSG00000172183.14	ISG20	protein_coding	1	ISG20	460.798	317.695	280.115	115.175	140.91	149.726	352.88	135.281	2.6085	2.6085	1.38322	2.6085	1.78836e-54	1.81724e-54	2.28212e-05	2.6085
ENSG00000118985	ENSG00000118985.15	ELL2	protein_coding	1	ELL2	193.238	190.177	269.657	118.806	67.4357	64.9607	217.701	83.7441	2.59959	2.59959	1.37829	2.59959	3.6918e-34	3.75102e-34	7.71725e-06	2.59959
ENSG00000150722	ENSG00000150722.10	PPP1R1C	protein_coding	1	PPP1R1C	94.1416	154.129	145.245	77.0277	33.2146	41.9868	131.182	50.753	2.58471	2.58471	1.37	2.58471	2.7474e-21	2.79119e-21	0.00278071	2.58471
ENSG00000101188	ENSG00000101188.4	NTSR1	protein_coding	1	NTSR1	236.84	130.538	265.59	46.2166	56.3642	142.597	211	81.7358	2.58148	2.58148	1.3682	2.58148	1.19611e-32	1.21503e-32	0.0393597	2.58148
ENSG00000170231	ENSG00000170231.15	FABP6	protein_coding	1	FABP6	26.756	15.7275	14.5245	2.93439	12.078	7.12983	19.0127	7.39075	2.57249	2.57249	1.36317	2.57249	0.000159734	0.000162266	0.0493002	2.57249
ENSG00000173193	ENSG00000173193.13	PARP14	protein_coding	1	PARP14	1124.74	742.338	1191.01	379.27	383.478	429.374	1019.37	397.384	2.56521	2.56521	1.35908	2.56521	2.09011e-149	2.12306e-149	1.7431e-09	2.56521
ENSG00000204525	ENSG00000204525.15	HLA-C	protein_coding	1	HLA-C	706.458	504.444	741.796	263.721	233.7	264.358	650.909	253.936	2.56328	2.56328	1.35799	2.56328	7.47062e-96	7.58806e-96	7.30527e-14	2.56328
ENSG00000121413	ENSG00000121413.12	ZSCAN18	protein_coding	1	ZSCAN18	317.108	185.584	147.32	72.6261	92.5983	88.7267	216.681	84.6604	2.55941	2.55941	1.35581	2.55941	4.01579e-33	4.07858e-33	0.0474099	2.55941
ENSG00000203618	ENSG00000203618.5	GP1BB	protein_coding	1	GP1BB	52.1842	56.9021	39.2265	5.7514	22.596	29.6284	49.4476	19.3353	2.55738	2.55738	1.35467	2.55738	6.96926e-09	7.07705e-09	0.0031438	2.55738
ENSG00000116032	ENSG00000116032.5	GRIN3B	protein_coding	1	GRIN3B	77.2952	70.7737	44.6109	22.0079	31.2016	22.1817	64.2366	25.1404	2.55511	2.55511	1.35339	2.55511	3.93868e-11	4.00006e-11	9.15108e-05	2.55511
ENSG00000187091	ENSG00000187091.13	PLCD1	protein_coding	1	PLCD1	219.003	105.374	117.233	45.483	65.4227	62.584	147.214	57.8399	2.54519	2.54519	1.34777	2.54519	4.82909e-23	4.90412e-23	0.0382252	2.54519
ENSG00000207523	ENSG00000207523.1	SNORA66	snoRNA	2.3	SNORA66	149.636	75.492	78.8472	34.4791	46.2991	38.818	101.335	39.8754	2.54129	2.54129	1.34556	2.54129	2.35805e-16	2.39448e-16	0.0250204	2.54129
ENSG00000179913	ENSG00000179913.10	B3GNT3	protein_coding	1	B3GNT3	364.675	217.039	213.717	108.572	91.5918	113.285	265.154	104.493	2.53753	2.53753	1.34342	2.53753	9.72261e-40	9.87311e-40	0.00157585	2.53753
ENSG00000251562	ENSG00000251562.7	MALAT1	lncRNA	2	MALAT1	171926	152884	107871	41063.8	68076.9	61509.8	144227	56883.5	2.53548	2.53548	1.34226	2.53548	0	0	0.000138646	2.53548
ENSG00000042493	ENSG00000042493.15	CAPG	protein_coding	1	CAPG	194.229	154.129	134.87	85.8309	53.3447	51.4932	161.086	63.5662	2.53415	2.53415	1.3415	2.53415	6.6999e-25	6.8034e-25	8.54545e-07	2.53415
ENSG00000114812	ENSG00000114812.12	VIPR1	protein_coding	1	VIPR1	295.307	174.575	285.302	93.9004	72.4682	132.298	251.738	99.5655	2.52837	2.52837	1.33821	2.52837	2.33741e-37	2.37323e-37	1.94485e-05	2.52837
ENSG00000185088	ENSG00000185088.13	RPS27L	protein_coding	1	RPS27L	2153.36	1126.09	1259.48	726.261	556.596	514.14	1512.99	599.009	2.52582	2.52582	1.33675	2.52582	3.22421e-214	3.27373e-214	0.036753	2.52582
ENSG00000156463	ENSG00000156463.17	SH3RF2	protein_coding	1	SH3RF2	77.2952	47.1825	48.7607	22.7415	15.0975	30.8959	57.7561	22.9217	2.51972	2.51972	1.33326	2.51972	9.22726e-10	9.36552e-10	0.00183182	2.51972
ENSG00000135899	ENSG00000135899.16	SP110	protein_coding	1	SP110	148.555	103.801	200.23	55.7534	46.4401	77.6359	150.872	59.9531	2.51651	2.51651	1.33142	2.51651	7.43086e-23	7.54333e-23	0.000731052	2.51651
ENSG00000125089	ENSG00000125089.16	SH3TC1	protein_coding	1	SH3TC1	157.563	95.9377	103.746	52.0854	46.2991	43.5712	119.092	47.3286	2.51629	2.51629	1.3313	2.51629	1.07735e-18	1.09379e-18	3.99531e-05	2.51629
ENSG00000146197	ENSG00000146197.8	SCUBE3	protein_coding	1	SCUBE3	40.6295	61.3372	43.5734	22.7415	9.05853	26.1427	48.5234	19.3242	2.51101	2.51101	1.32827	2.51101	1.73842e-08	1.76442e-08	0.00185775	2.51101
ENSG00000111319	ENSG00000111319.12	SCNN1A	protein_coding	1	SCNN1A	294.316	163.566	205.418	79.2285	94.6113	91.1034	221.11	88.3244	2.50339	2.50339	1.32388	2.50339	1.03619e-32	1.05187e-32	7.78311e-05	2.50339
ENSG00000135205	ENSG00000135205.14	CCDC146	protein_coding	1	CCDC146	163.509	160.106	123.344	42.9228	60.8934	75.2593	148.996	59.7018	2.49567	2.49567	1.31943	2.49567	3.19124e-22	3.2388e-22	5.0929e-10	2.49567
ENSG00000156049	ENSG00000156049.6	GNA14	protein_coding	1	GNA14	529.175	306.686	334.063	90.9661	165.067	214.687	389.985	156.917	2.4853	2.4853	1.31342	2.4853	5.20861e-55	5.28622e-55	0.00774657	2.4853
ENSG00000156011	ENSG00000156011.16	PSD3	protein_coding	1	PSD3	1486.45	877.594	1702.48	640.43	339.192	656.736	1355.52	545.463	2.48507	2.48507	1.31329	2.48507	1.39637e-186	1.41725e-186	0.00304637	2.48507
ENSG00000052344	ENSG00000052344.15	PRSS8	protein_coding	1	PRSS8	1911.57	1325.83	1721.15	490.777	699.52	808.839	1652.86	666.389	2.48032	2.48032	1.31053	2.48032	4.74619e-226	4.81691e-226	2.39523e-10	2.48032
ENSG00000169583	ENSG00000169583.12	CLIC3	protein_coding	1	CLIC3	597.551	490.698	462.708	320.582	108.702	198.051	516.996	209.122	2.47222	2.47222	1.30581	2.47222	1.29534e-71	1.31449e-71	0.000202361	2.47222
ENSG00000184292	ENSG00000184292.6	TACSTD2	protein_coding	1	TACSTD2	4905.27	2500.67	3220.28	1247.12	1484.59	1573.32	3542.09	1435.02	2.46832	2.46832	1.30353	2.46832	0	0	0.0115432	2.46832
ENSG00000167232	ENSG00000167232.13	ZNF91	protein_coding	1	ZNF91	3742.89	3725.39	2818.81	1348.07	1779.15	1041.65	3429.04	1389.63	2.46759	2.46759	1.3031	2.46759	0	0	1.63313e-10	2.46759
ENSG00000167555	ENSG00000167555.13	ZNF528	protein_coding	1	ZNF528	347.828	221.758	241.729	93.1668	118.767	119.623	270.448	110.529	2.44685	2.44685	1.29093	2.44685	8.06396e-38	8.18115e-38	3.27908e-06	2.44685
ENSG00000154310	ENSG00000154310.16	TNIK	protein_coding	1	TNIK	143.69	141.547	184.668	38.1471	61.3967	92.6878	156.645	64.0872	2.44425	2.44425	1.28939	2.44425	1.39308e-22	1.4132e-22	7.27414e-06	2.44425
ENSG00000243753	ENSG00000243753.5	HLA-L	transcribed_unprocessed_pseudogene	2	HLA-L	102.069	106.947	60.1728	38.1617	44.2861	27.7271	89.7397	36.735	2.44289	2.44289	1.28859	2.44289	1.30148e-13	1.32013e-13	0.000667237	2.44289
ENSG00000120328	ENSG00000120328.6	PCDHB12	protein_coding	1	PCDHB12	51.3319	112.971	97.4074	34.3397	36.7072	36.2037	87.2466	35.7602	2.43977	2.43977	1.28675	2.43977	1.92876e-13	1.95661e-13	0.021983	2.43977
ENSG00000110318	ENSG00000110318.13	CEP126	protein_coding	1	CEP126	104.051	154.129	128.645	48.4174	64.4162	45.9478	128.952	52.9371	2.43595	2.43595	1.28448	2.43595	1.14475e-18	1.1611e-18	6.34182e-09	2.43595
ENSG00000185332	ENSG00000185332.6	TMEM105	lncRNA	2	TMEM105	54.503	34.6005	40.461	22.7415	9.05853	21.3895	43.1982	17.7398	2.43509	2.43509	1.28398	2.43509	1.63377e-07	1.65721e-07	0.00101098	2.43509
ENSG00000107518	ENSG00000107518.16	ATRNL1	protein_coding	1	ATRNL1	500.437	654.264	408.76	282.435	152.988	207.557	521.164	214.337	2.43152	2.43152	1.28186	2.43152	2.80115e-70	2.84152e-70	0.00016884	2.43152
ENSG00000166888	ENSG00000166888.10	STAT6	protein_coding	1	STAT6	979.072	657.409	585.129	314.713	279.808	319.258	740.547	304.603	2.43119	2.43119	1.28166	2.43119	9.60186e-99	9.7401e-99	0.000383135	2.43119
ENSG00000173320	ENSG00000173320.9	STOX2	protein_coding	1	STOX2	253.687	253.213	312.276	122.511	97.6308	117.246	273.069	112.473	2.42787	2.42787	1.27969	2.42787	9.03599e-38	9.16589e-38	0	2.42787
ENSG00000166145	ENSG00000166145.14	SPINT1	protein_coding	1	SPINT1	1501.31	1014.42	1617.4	638.23	378.445	686.048	1377.72	567.584	2.42735	2.42735	1.27938	2.42735	3.44929e-181	3.49884e-181	7.05144e-06	2.42735
ENSG00000105339	ENSG00000105339.10	DENND3	protein_coding	1	DENND3	287.38	262.649	141.095	62.3558	125.813	96.6488	230.385	94.9491	2.4264	2.4264	1.27882	2.4264	4.91014e-32	4.98048e-32	0.0224902	2.4264
ENSG00000153976	ENSG00000153976.2	HS3ST3A1	protein_coding	1	HS3ST3A1	199.977	150.842	278.725	62.4511	88.2301	109.071	209.858	86.5939	2.42347	2.42347	1.27708	2.42347	4.16001e-29	4.21923e-29	0.000834942	2.42347
ENSG00000160182	ENSG00000160182.2	TFF1	protein_coding	1	TFF1	70981.8	43758.6	55705.5	13485	29611.3	27252.6	56815.3	23449.6	2.42286	2.42286	1.27671	2.42286	0	0	0.00145899	2.42286
ENSG00000204642	ENSG00000204642.13	HLA-F	protein_coding	1	HLA-F	111.979	48.7552	69.5307	27.884	36.2542	30.8959	76.765	31.6881	2.42252	2.42252	1.27651	2.42252	1.05833e-11	1.07324e-11	0.0241549	2.42252
ENSG00000165030	ENSG00000165030.3	NFIL3	protein_coding	1	NFIL3	918.624	561.472	522.881	264.095	340.198	224.193	667.669	276.172	2.41758	2.41758	1.27356	2.41758	3.10523e-88	3.14949e-88	0.00671651	2.41758
ENSG00000187244	ENSG00000187244.10	BCAM	protein_coding	1	BCAM	1640.05	1097.78	1228.36	479.773	454.939	712.983	1322.07	549.242	2.40708	2.40708	1.26729	2.40708	2.17834e-171	2.20921e-171	3.6235e-06	2.40708
ENSG00000110975	ENSG00000110975.8	SYT10	protein_coding	1	SYT10	684.756	569.335	755.273	406.413	227.47	202.012	669.798	278.641	2.4038	2.4038	1.26532	2.4038	1.73037e-87	1.75478e-87	1.99564e-06	2.4038
ENSG00000149212	ENSG00000149212.11	SESN3	protein_coding	1	SESN3	893.849	630.673	715.849	413.749	187.21	331.933	746.8	310.974	2.40149	2.40149	1.26393	2.40149	3.951e-97	4.00666e-97	9.69466e-06	2.40149
ENSG00000177675	ENSG00000177675.8	CD163L1	protein_coding	1	CD163L1	84.2319	73.9192	80.9221	19.8071	30.1951	49.9088	79.7011	33.3137	2.39244	2.39244	1.25849	2.39244	7.27174e-12	7.37218e-12	1.37676e-06	2.39244
ENSG00000185386	ENSG00000185386.14	MAPK11	protein_coding	1	MAPK11	134.771	80.2102	86.1094	35.9463	36.2341	53.8698	100.374	42.0267	2.38833	2.38833	1.256	2.38833	1.33225e-14	1.35076e-14	0.00137867	2.38833
ENSG00000147576	ENSG00000147576.15	ADHFE1	protein_coding	1	ADHFE1	57.4759	40.8915	33.1988	16.1391	21.1366	17.9434	43.8654	18.4164	2.38187	2.38187	1.25209	2.38187	4.15621e-07	4.21209e-07	0.000640413	2.38187
ENSG00000155158	ENSG00000155158.20	TTC39B	protein_coding	1	TTC39B	1050.42	898.04	523.919	424.019	364.354	250.336	824.137	346.247	2.3802	2.3802	1.25108	2.3802	2.24989e-105	2.28115e-105	0.0437696	2.3802
ENSG00000135114	ENSG00000135114.12	OASL	protein_coding	1	OASL	38.6476	18.873	32.1613	7.33597	16.1041	14.2597	29.904	12.5766	2.37776	2.37776	1.2496	2.37776	2.97269e-05	3.01179e-05	0.00571671	2.37776
ENSG00000146278	ENSG00000146278.10	PNRC1	protein_coding	1	PNRC1	1750.04	1223.6	1448.3	598.615	578.739	689.217	1473.99	622.2	2.369	2.369	1.24428	2.369	1.60365e-184	1.62573e-184	1.89193e-12	2.369
ENSG00000151726	ENSG00000151726.13	ACSL1	protein_coding	1	ACSL1	472.69	328.705	239.654	162.125	141.917	135.467	347.026	146.513	2.36857	2.36857	1.24402	2.36857	2.88223e-45	2.92194e-45	0.0170592	2.36857
ENSG00000075426	ENSG00000075426.11	FOSL2	protein_coding	1	FOSL2	3222.61	2461.35	2296.94	1063.72	1078.97	1243.76	2660.31	1128.83	2.35671	2.35671	1.23677	2.35671	0	0	1.28454e-09	2.35671
ENSG00000130653	ENSG00000130653.15	PNPLA7	protein_coding	1	PNPLA7	109.006	95.9377	78.8472	35.9463	32.2081	52.2854	94.607	40.1566	2.35595	2.35595	1.23631	2.35595	1.86705e-13	1.89226e-13	9.96807e-08	2.35595
ENSG00000198929	ENSG00000198929.12	NOS1AP	protein_coding	1	NOS1AP	512.219	323.027	320.534	190.677	131.359	169.825	385.27	163.963	2.34974	2.34974	1.2325	2.34974	3.73532e-49	3.78602e-49	0.00120693	2.34974
ENSG00000163362	ENSG00000163362.10	C1orf106	protein_coding	1	C1orf106	67.3855	37.746	47.7233	26.4095	12.078	26.9349	50.9616	21.8175	2.33582	2.33582	1.22393	2.33582	9.4696e-08	9.59276e-08	0.00788749	2.33582
ENSG00000162804	ENSG00000162804.13	SNED1	protein_coding	1	SNED1	612.416	449.806	541.556	178.998	201.301	307.375	534.603	229.234	2.33212	2.33212	1.22164	2.33212	2.96267e-66	3.00233e-66	1.09876e-08	2.33212
ENSG00000165215	ENSG00000165215.6	CLDN3	protein_coding	1	CLDN3	1606.35	1192.14	1340.4	713.79	541.71	520.477	1379.64	592.003	2.33047	2.33047	1.22062	2.33047	2.44938e-167	2.48216e-167	2.32137e-12	2.33047
ENSG00000140199	ENSG00000140199.11	SLC12A6	protein_coding	1	SLC12A6	286.389	220.185	269.74	127.646	72.4682	133.882	258.781	111.342	2.3242	2.3242	1.21673	2.3242	8.36046e-33	8.47132e-33	5.3646e-10	2.3242
ENSG00000156587	ENSG00000156587.15	UBE2L6	protein_coding	1	UBE2L6	197.202	158.848	95.4466	46.9502	78.5072	68.9217	150.509	64.803	2.32256	2.32256	1.21571	2.32256	6.80932e-20	6.89945e-20	0.0249127	2.32256
ENSG00000112343	ENSG00000112343.10	TRIM38	protein_coding	1	TRIM38	475.663	399.478	302.939	151.855	147.956	207.557	392.703	169.133	2.32187	2.32187	1.21529	2.32187	9.67178e-49	9.80008e-49	1.85897e-05	2.32187
ENSG00000099810	ENSG00000099810.18	MTAP	protein_coding	1	MTAP	32.6324	24.1574	17.7302	11.9356	10.0952	10.1402	24.85	10.7337	2.31515	2.31515	1.2111	2.31515	0.000189808	0.00019217	0.0479934	2.31515
ENSG00000091844	ENSG00000091844.7	RGS17	protein_coding	1	RGS17	582.687	602.363	447.146	345.524	232.502	129.921	544.075	235.993	2.30548	2.30548	1.20507	2.30548	4.83298e-66	4.89647e-66	0.00113617	2.30548
ENSG00000136383	ENSG00000136383.6	ALPK3	protein_coding	1	ALPK3	46.5753	34.6005	49.7982	17.6063	13.0845	26.1427	43.668	18.9545	2.30383	2.30383	1.20403	2.30383	8.3782e-07	8.48522e-07	8.03457e-05	2.30383
ENSG00000167981	ENSG00000167981.5	ZNF597	protein_coding	1	ZNF597	296.298	246.922	241.729	186.334	83.5398	72.0905	261.66	113.998	2.2953	2.2953	1.19868	2.2953	2.16771e-32	2.19584e-32	0.00505647	2.2953
ENSG00000168899	ENSG00000168899.4	VAMP5	protein_coding	1	VAMP5	39.6386	18.873	37.3487	12.4712	11.0715	18.2207	31.9634	13.9311	2.29439	2.29439	1.19811	2.29439	3.1118e-05	3.15019e-05	0.0105208	2.29439
ENSG00000168016	ENSG00000168016.13	TRANK1	protein_coding	1	TRANK1	337.919	246.922	195.043	165.793	80.5203	95.0644	259.971	113.803	2.28441	2.28441	1.19182	2.28441	8.82566e-32	8.93899e-32	0.0373051	2.28441
ENSG00000206503	ENSG00000206503.11	HLA-A	protein_coding	1	HLA-A	2095.39	1425.4	1853.31	665.578	897.428	791.744	1791.38	784.927	2.28222	2.28222	1.19044	2.28222	1.76031e-207	1.78302e-207	1.75033e-10	2.28222
ENSG00000174307	ENSG00000174307.6	PHLDA3	protein_coding	1	PHLDA3	865.111	479.689	500.057	267.029	302.957	239.245	614.962	269.754	2.27972	2.27972	1.18885	2.27972	2.42271e-72	2.45383e-72	0.0256238	2.27972
ENSG00000026297	ENSG00000026297.15	RNASET2	protein_coding	1	RNASET2	1084.1	699.685	864.57	338.086	339.192	484.836	882.796	387.381	2.27888	2.27888	1.18833	2.27888	5.85689e-103	5.93215e-103	3.42964e-06	2.27888
ENSG00000149591	ENSG00000149591.16	TAGLN	protein_coding	1	TAGLN	41.6205	25.164	32.1613	17.6063	6.03902	19.8051	32.9919	14.4935	2.27633	2.27633	1.18671	2.27633	2.73946e-05	2.77277e-05	0.0219239	2.27633
ENSG00000072682	ENSG00000072682.18	P4HA2	protein_coding	1	P4HA2	883.94	589.781	861.094	283.902	371.4	370.751	778.282	342.028	2.27549	2.27549	1.18618	2.27549	6.42249e-91	6.50488e-91	5.57508e-09	2.27549
ENSG00000078053	ENSG00000078053.16	AMPH	protein_coding	1	AMPH	30.7199	34.6005	50.8357	19.8071	14.091	17.4285	38.7287	17.1189	2.26234	2.26234	1.17781	2.26234	5.17139e-06	5.23488e-06	0.0030278	2.26234
ENSG00000117461	ENSG00000117461.14	PIK3R3	protein_coding	1	PIK3R3	2956.05	1602.63	2650.72	1197.96	770.981	1222.37	2403.14	1063.78	2.25906	2.25906	1.17572	2.25906	1.24577e-271	1.26156e-271	0.00289248	2.25906
ENSG00000174938	ENSG00000174938.14	SEZ6L2	protein_coding	1	SEZ6L2	774.934	758.065	1171.3	338.188	266.723	592.568	901.442	399.17	2.25829	2.25829	1.17523	2.25829	3.13468e-103	3.17434e-103	0.0306149	2.25829
ENSG00000137449	ENSG00000137449.15	CPEB2	protein_coding	1	CPEB2	710.521	586.636	438.847	258.226	261.691	249.544	578.678	256.497	2.25608	2.25608	1.17382	2.25608	7.88306e-67	7.98249e-67	1.9985e-05	2.25608
ENSG00000142173	ENSG00000142173.14	COL6A2	protein_coding	1	COL6A2	910.696	1030.15	1094.52	405.679	360.328	579.893	1011.8	448.643	2.25524	2.25524	1.17328	2.25524	3.89202e-115	3.94112e-115	1.09646e-12	2.25524
ENSG00000075651	ENSG00000075651.15	PLD1	protein_coding	1	PLD1	548.003	652.691	497.982	158.457	358.315	237.661	566.235	251.488	2.25154	2.25154	1.17091	2.25154	2.56056e-65	2.59279e-65	4.23656e-06	2.25154
ENSG00000139182	ENSG00000139182.13	CLSTN3	protein_coding	1	CLSTN3	417.196	344.432	286.34	121.777	140.91	202.804	349.333	155.174	2.25123	2.25123	1.17072	2.25123	4.47914e-41	4.53545e-41	1.31419e-05	2.25123
ENSG00000109472	ENSG00000109472.13	CPE	protein_coding	1	CPE	465.753	303.541	309.164	75.5605	237.535	166.363	359.496	159.829	2.24925	2.24925	1.16944	2.24925	4.47021e-42	4.52627e-42	0.0158584	2.24925
ENSG00000143995	ENSG00000143995.19	MEIS1	protein_coding	1	MEIS1	442.961	341.287	385.936	170.195	138.897	211.518	390.071	173.547	2.24764	2.24764	1.16841	2.24764	1.4506e-45	1.4688e-45	3.78364e-13	2.24764
ENSG00000172780	ENSG00000172780.16	RAB43	protein_coding	1	RAB43	351.891	416.228	340.371	111.045	172.394	210.1	369.507	164.523	2.24593	2.24593	1.16731	2.24593	4.67698e-43	4.73547e-43	3.86597e-09	2.24593
ENSG00000115884	ENSG00000115884.10	SDC1	protein_coding	1	SDC1	2874.79	1803.94	2563.57	1563.3	775.007	890.436	2414.11	1076.26	2.24306	2.24306	1.16547	2.24306	9.9009e-269	1.00247e-268	0.00565635	2.24306
ENSG00000107968	ENSG00000107968.9	MAP3K8	protein_coding	1	MAP3K8	661.964	347.578	481.383	190.735	181.171	293.115	496.985	221.684	2.24186	2.24186	1.1647	2.24186	8.06848e-57	8.16894e-57	0.0121141	2.24186
ENSG00000050030	ENSG00000050030.13	KIAA2022	protein_coding	1	KIAA2022	28.738	29.8822	33.1988	11.7376	7.04552	22.1817	30.6163	13.6649	2.24051	2.24051	1.16382	2.24051	5.06709e-05	5.12807e-05	0.0197994	2.24051
ENSG00000163840	ENSG00000163840.9	DTX3L	protein_coding	1	DTX3L	579.714	336.568	685.763	297.84	179.158	238.453	534.025	238.494	2.23916	2.23916	1.16296	2.23916	4.30622e-61	4.35991e-61	0.012406	2.23916
ENSG00000086065	ENSG00000086065.13	CHMP5	protein_coding	1	CHMP5	2414.96	1327.4	1463.85	874.448	785.072	668.619	1735.41	776.057	2.23619	2.23619	1.16105	2.23619	1.66012e-192	1.68076e-192	0.0455068	2.23619
ENSG00000125746	ENSG00000125746.14	EML2	protein_coding	1	EML2	1033.58	789.52	535.331	278.033	396.562	382.634	786.152	352.42	2.23073	2.23073	1.15751	2.23073	4.33136e-88	4.38498e-88	0.028177	2.23073
ENSG00000197712	ENSG00000197712.11	FAM114A1	protein_coding	1	FAM114A1	857.184	747.056	503.169	319.115	267.73	358.076	702.48	314.983	2.23021	2.23021	1.15718	2.23021	8.33407e-79	8.4371e-79	0.00106212	2.23021
ENSG00000113248	ENSG00000113248.5	PCDHB15	protein_coding	1	PCDHB15	45.4753	69.028	53.6783	32.3663	16.3355	26.8398	56.0705	25.1906	2.22586	2.22586	1.15436	2.22586	4.69913e-08	4.75698e-08	0.00124642	2.22586
ENSG00000185634	ENSG00000185634.11	SHC4	protein_coding	1	SHC4	804.663	424.642	499.02	194.403	320.068	262.219	576.118	258.907	2.2252	2.2252	1.15393	2.2252	7.84226e-65	7.93891e-65	0.0328961	2.2252
ENSG00000204618	ENSG00000204618.8	RNF39	protein_coding	1	RNF39	77.2952	50.328	47.7233	16.1391	30.1951	32.4803	58.4588	26.2815	2.22433	2.22433	1.15337	2.22433	3.54319e-08	3.58622e-08	0.00646062	2.22433
ENSG00000112245	ENSG00000112245.9	PTP4A1	protein_coding	1	PTP4A1	3393.06	4480.76	3523.22	1883.88	1415.14	1837.12	3799.03	1712.06	2.21898	2.21898	1.1499	2.21898	0	0	2.19508e-11	2.21898
ENSG00000152969	ENSG00000152969.16	JAKMIP1	protein_coding	1	JAKMIP1	51.5301	56.619	32.1613	26.4095	24.1561	12.6752	46.7802	21.0903	2.21809	2.21809	1.14932	2.21809	1.00622e-06	1.01818e-06	0.017246	2.21809
ENSG00000162909	ENSG00000162909.17	CAPN2	protein_coding	1	CAPN2	1383.39	726.61	891.18	314.713	560.622	477.698	1000.4	451.021	2.21808	2.21808	1.14931	2.21808	5.14123e-110	5.20419e-110	0.0408592	2.21808
ENSG00000153157	ENSG00000153157.12	SYCP2L	protein_coding	1	SYCP2L	34.2774	26.9727	17.6369	9.53676	13.0845	12.9446	26.3057	11.8653	2.21702	2.21702	1.14862	2.21702	0.000147034	0.000148797	0.0391315	2.21702
ENSG00000106415	ENSG00000106415.12	GLCCI1	protein_coding	1	GLCCI1	684.062	584.748	571.102	252.211	242.134	340.235	613.314	278.204	2.20455	2.20455	1.14049	2.20455	1.91945e-67	1.94268e-67	3.33067e-16	2.20455
ENSG00000128849	ENSG00000128849.10	CGNL1	protein_coding	1	CGNL1	146.663	124.247	113.083	45.483	51.3317	77.6359	128.008	58.1602	2.20095	2.20095	1.13813	2.20095	2.31602e-15	1.06487e-15	3.25903e-07	2.20095
ENSG00000167106	ENSG00000167106.11	FAM102A	protein_coding	1	FAM102A	2990.73	1615.21	1905.82	923.599	1018.58	1020.36	2170.6	987.523	2.19802	2.19802	1.13621	2.19802	3.31371e-231	3.35363e-231	0.0257545	2.19802
ENSG00000149573	ENSG00000149573.8	MPZL2	protein_coding	1	MPZL2	786.825	619.663	802.996	361.663	274.775	369.959	736.505	335.476	2.1954	2.1954	1.13449	2.1954	9.38203e-80	9.49471e-80	1.44329e-15	2.1954
ENSG00000188921	ENSG00000188921.13	HACD4	protein_coding	1	HACD4	35.6747	25.164	37.3487	6.60237	19.1236	19.0129	32.7391	14.9229	2.19388	2.19388	1.13348	2.19388	4.54196e-05	4.59427e-05	0.00456517	2.19388
ENSG00000143669	ENSG00000143669.13	LYST	protein_coding	1	LYST	293.325	275.231	273.89	101.236	136.884	146.558	280.826	128.236	2.18991	2.18991	1.13087	2.18991	2.09383e-31	2.11876e-31	0	2.18991
ENSG00000059728	ENSG00000059728.10	MXD1	protein_coding	1	MXD1	774.934	569.335	532.218	119.576	396.562	341.44	625.506	285.869	2.18808	2.18808	1.12967	2.18808	1.4457e-67	1.46296e-67	0.0189604	2.18808
ENSG00000114268	ENSG00000114268.11	PFKFB4	protein_coding	1	PFKFB4	394.404	408.915	612.103	132.047	195.262	320.05	471.817	215.796	2.1864	2.1864	1.12856	2.1864	2.7206e-51	2.75296e-51	0.0459085	2.1864
ENSG00000167772	ENSG00000167772.11	ANGPTL4	protein_coding	1	ANGPTL4	238.822	259.504	247.954	73.3597	138.897	129.921	248.77	114.069	2.18086	2.18086	1.1249	2.18086	8.27444e-28	8.37218e-28	2.62159e-11	2.18086
ENSG00000163235	ENSG00000163235.15	TGFA	protein_coding	1	TGFA	258.642	196.594	216.83	81.4293	112.728	114.869	224.032	103.019	2.17466	2.17466	1.12079	2.17466	2.511e-25	2.54066e-25	5.60052e-12	2.17466
ENSG00000140450	ENSG00000140450.8	ARRDC4	protein_coding	1	ARRDC4	1471.58	1610.5	1239.77	264.829	931.015	792.995	1440.63	662.956	2.17303	2.17303	1.11971	2.17303	2.39193e-150	2.42013e-150	0.00892102	2.17303
ENSG00000244731	ENSG00000244731.7	C4A	protein_coding	1	C4A	51.5797	48.8024	31.5077	25.5439	16.4664	18.7277	43.9733	20.256	2.17088	2.17088	1.11828	2.17088	3.9692e-06	4.01403e-06	0.00492495	2.17088
ENSG00000143507	ENSG00000143507.17	DUSP10	protein_coding	1	DUSP10	116.934	58.1917	89.2218	55.7534	29.1886	37.2335	88.1258	40.7352	2.16338	2.16338	1.11329	2.16338	5.16319e-11	5.22346e-11	0.0336525	2.16338
ENSG00000167554	ENSG00000167554.14	ZNF610	protein_coding	1	ZNF610	88.1958	86.5012	78.8472	24.2087	42.2731	50.701	84.5247	39.0709	2.16337	2.16337	1.11328	2.16337	1.66746e-10	1.68675e-10	2.1312e-07	2.16337
ENSG00000175662	ENSG00000175662.17	TOM1L2	protein_coding	1	TOM1L2	1867.97	1286.51	1204.49	633.828	623.025	773.19	1453	676.691	2.14721	2.14721	1.10247	2.14721	1.90017e-147	8.95144e-148	0.000573164	2.14721
ENSG00000140470	ENSG00000140470.13	ADAMTS17	protein_coding	1	ADAMTS17	184.319	176.148	157.694	73.3597	98.6373	70.5061	172.731	80.8444	2.13658	2.13658	1.0953	2.13658	4.69131e-19	4.74451e-19	0	2.13658
ENSG00000164975	ENSG00000164975.15	SNAPC3	protein_coding	1	SNAPC3	983.036	871.303	616.253	484.174	374.419	302.622	823.541	387.082	2.12756	2.12756	1.0892	2.12756	6.96091e-83	7.03975e-83	0.00200487	2.12756
ENSG00000107201	ENSG00000107201.9	DDX58	protein_coding	1	DDX58	254.678	195.021	318.501	160.658	82.5333	118.038	256.077	120.42	2.12653	2.12653	1.0885	2.12653	2.64672e-27	2.67669e-27	0.00250745	2.12653
ENSG00000115648	ENSG00000115648.13	MLPH	protein_coding	1	MLPH	5518.68	3820.21	4250.48	2849.29	1724.14	1826.82	4529.8	2133.43	2.12325	2.12325	1.08627	2.12325	0	0	0.00076401	2.12325
ENSG00000186417	ENSG00000186417.13	GLDN	protein_coding	1	GLDN	442.961	416.779	343.4	148.187	221.431	198.051	401.057	189.233	2.11938	2.11938	1.08364	2.11938	3.0084e-41	3.04226e-41	6.72934e-11	2.11938
ENSG00000131711	ENSG00000131711.14	MAP1B	protein_coding	1	MAP1B	575.75	517.435	556.08	129.113	405.621	243.999	549.765	259.587	2.11784	2.11784	1.08259	2.11784	2.15295e-55	2.17709e-55	0.000856619	2.11784
ENSG00000063660	ENSG00000063660.8	GPC1	protein_coding	1	GPC1	759.078	541.026	512.507	423.286	237.535	196.466	604.214	285.772	2.11432	2.11432	1.08019	2.11432	1.25848e-60	1.27257e-60	0.0499305	2.11432
ENSG00000208308	ENSG00000208308.1	SNORA40	snoRNA	2.3	SNORA40	189.819	96.8814	112.834	63.6249	67.788	57.5932	133.188	63.012	2.1137	2.1137	1.07977	2.1137	6.03007e-15	6.09743e-15	0.0462014	2.1137
ENSG00000179222	ENSG00000179222.17	MAGED1	protein_coding	1	MAGED1	1570.68	1327.4	1096.6	717.458	434.809	738.333	1331.57	630.21	2.1129	2.1129	1.07922	2.1129	1.64907e-130	1.66751e-130	0.000111695	2.1129
ENSG00000079335	ENSG00000079335.18	CDC14A	protein_coding	1	CDC14A	270.533	160.42	310.201	95.3676	132.858	122.791	247.062	117.016	2.11135	2.11135	1.07817	2.11135	5.14374e-26	5.2012e-26	0.00166363	2.11135
ENSG00000112796	ENSG00000112796.9	ENPP5	protein_coding	1	ENPP5	573.768	339.714	350.662	204.674	177.145	218.648	421.391	200.165	2.10522	2.10522	1.07397	2.10522	1.79125e-42	1.81112e-42	0.0164943	2.10522
ENSG00000150782	ENSG00000150782.11	IL18	protein_coding	1	IL18	25.7651	20.4457	24.8991	5.13518	19.1236	9.50644	23.7133	11.2651	2.10503	2.10503	1.07384	2.10503	0.000759442	0.000767401	0.0472139	2.10503
ENSG00000138759	ENSG00000138759.17	FRAS1	protein_coding	1	FRAS1	399.358	336.568	438.847	277.3	123.8	160.817	391.601	187.316	2.0906	2.0906	1.06391	2.0906	6.22771e-39	6.2958e-39	0.00193651	2.0906
ENSG00000080546	ENSG00000080546.13	SESN1	protein_coding	1	SESN1	702.593	514.289	632.852	314.713	282.827	288.362	616.588	295.311	2.08793	2.08793	1.06207	2.08793	6.09905e-60	6.16564e-60	1.45439e-14	2.08793
ENSG00000183762	ENSG00000183762.12	KREMEN1	protein_coding	1	KREMEN1	414.223	331.85	293.602	214.944	113.735	170.324	346.568	166.344	2.08344	2.08344	1.05897	2.08344	1.98795e-34	2.00954e-34	0.00041474	2.08344
ENSG00000130304	ENSG00000130304.16	SLC27A1	protein_coding	1	SLC27A1	150.627	135.256	128.645	59.4214	64.4162	75.2593	138.186	66.3756	2.08188	2.08188	1.05789	2.08188	5.83401e-15	5.89732e-15	0.000390434	2.08188
ENSG00000163517	ENSG00000163517.14	HDAC11	protein_coding	1	HDAC11	718.449	441.943	452.334	263.361	234.515	278.063	537.585	258.657	2.07837	2.07837	1.05545	2.07837	5.63075e-52	5.69167e-52	0.00685644	2.07837
ENSG00000273587	ENSG00000273587.1	SNORA78	snoRNA	2.3	SNORA78	69.7143	34.0972	50.4414	25.3238	28.8263	20.1061	51.4277	24.762	2.07687	2.07687	1.05441	2.07687	1.36096e-06	1.37546e-06	0.0156753	2.07687
ENSG00000182606	ENSG00000182606.14	TRAK1	protein_coding	1	TRAK1	917.633	592.927	687.838	294.906	345.231	419.075	732.809	353.081	2.07547	2.07547	1.05344	2.07547	8.87456e-70	8.97032e-70	8.68484e-05	2.07547
ENSG00000162545	ENSG00000162545.5	CAMK2N1	protein_coding	1	CAMK2N1	399.358	341.287	323.688	189.268	143.93	180.622	354.788	171.283	2.07135	2.07135	1.05057	2.07135	1.15494e-34	1.16732e-34	3.10862e-15	2.07135
ENSG00000104140	ENSG00000104140.6	RHOV	protein_coding	1	RHOV	236.84	202.885	196.08	104.171	89.5788	113.285	211.945	102.355	2.07069	2.07069	1.05011	2.07069	2.12456e-21	2.14723e-21	0	2.07069
ENSG00000102109	ENSG00000102109.8	PCSK1N	protein_coding	1	PCSK1N	235.849	195.021	186.743	94.634	98.6373	105.363	205.881	99.5548	2.06802	2.06802	1.04825	2.06802	8.46699e-21	8.55716e-21	4.44089e-16	2.06802
ENSG00000147852	ENSG00000147852.15	VLDLR	protein_coding	1	VLDLR	608.452	522.153	634.927	279.501	284.84	290.739	588.521	285.036	2.06472	2.06472	1.04595	2.06472	7.49079e-56	7.57084e-56	0	2.06472
ENSG00000119801	ENSG00000119801.12	YPEL5	protein_coding	1	YPEL5	1615.27	1225.17	915.042	583.21	696.5	539.49	1251.84	606.41	2.06434	2.06434	1.04568	2.06434	3.64229e-116	3.68122e-116	0.0140975	2.06434
ENSG00000184702	ENSG00000184702.17	SEPTIN5	protein_coding	1	SEPTIN5	354.111	320.558	201.465	96.2186	201.854	126.436	292.055	141.513	2.0638	2.0638	1.04531	2.0638	7.24104e-29	7.31846e-29	0.0464899	2.0638
ENSG00000102934	ENSG00000102934.9	PLLP	protein_coding	1	PLLP	197.202	89.6467	169.106	75.5605	73.4747	72.0905	151.995	73.7186	2.06183	2.06183	1.04392	2.06183	1.11718e-15	1.12895e-15	0.0157182	2.06183
ENSG00000187720	ENSG00000187720.14	THSD4	protein_coding	1	THSD4	3279.1	2272.62	3004.49	1447.39	1219.88	1483	2852.08	1383.43	2.0616	2.0616	1.04376	2.0616	3.85546e-261	3.89661e-261	2.59758e-09	2.0616
ENSG00000122884	ENSG00000122884.12	P4HA1	protein_coding	1	P4HA1	1876.89	1769.34	2070.78	722.593	1039.72	1021.15	1905.68	927.83	2.05391	2.05391	1.03837	2.05391	1.45686e-173	1.47229e-173	0	2.05391
ENSG00000180354	ENSG00000180354.15	MTURN	protein_coding	1	MTURN	578.792	536.292	496.353	215.149	281.136	289.154	537.156	261.823	2.0516	2.0516	1.03675	2.0516	1.63413e-50	1.6514e-50	0	2.0516
ENSG00000142798	ENSG00000142798.17	HSPG2	protein_coding	1	HSPG2	315.127	506.425	353.775	190.735	153.995	228.947	391.786	191.236	2.04871	2.04871	1.03471	2.04871	4.06498e-37	4.10767e-37	0.00438121	2.04871
ENSG00000172824	ENSG00000172824.14	CES4A	protein_coding	1	CES4A	48.5572	47.1825	53.9481	14.6719	18.1171	40.4024	49.9059	24.4071	2.04473	2.04473	1.03191	2.04473	3.98061e-06	4.02094e-06	0.0424139	2.04473
ENSG00000115267	ENSG00000115267.5	IFIH1	protein_coding	1	IFIH1	160.536	141.547	223.054	76.2941	59.3837	121.207	175.056	85.6383	2.04413	2.04413	1.03149	2.04413	9.31512e-18	9.41284e-18	0.0183794	2.04413
ENSG00000242247	ENSG00000242247.10	ARFGAP3	protein_coding	1	ARFGAP3	885.922	671.564	578.904	365.331	322.081	358.868	712.14	348.77	2.04186	2.04186	1.02988	2.04186	1.74198e-65	1.76022e-65	7.81605e-05	2.04186
ENSG00000186212	ENSG00000186212.3	SOWAHB	protein_coding	1	SOWAHB	232.877	160.42	146.282	96.8348	84.5463	83.1813	179.87	88.1975	2.0394	2.0394	1.02814	2.0394	7.59982e-18	7.67848e-18	0.00120967	2.0394
ENSG00000107819	ENSG00000107819.13	SFXN3	protein_coding	1	SFXN3	277.47	176.148	170.144	72.6261	106.689	126.752	207.931	102.033	2.03788	2.03788	1.02707	2.03788	2.68021e-20	2.70793e-20	0.0259181	2.03788
ENSG00000011638	ENSG00000011638.10	TMEM159	protein_coding	1	TMEM159	970.154	800.53	580.979	354.327	431.79	368.374	783.897	384.841	2.03694	2.03694	1.0264	2.03694	3.3681e-71	3.40313e-71	0.00154778	2.03694
ENSG00000047346	ENSG00000047346.12	FAM214A	protein_coding	1	FAM214A	1627.16	1028.58	1692.1	711.589	645.169	778.736	1449.29	711.841	2.03598	2.03598	1.02572	2.03598	7.49693e-130	7.57497e-130	6.37642e-05	2.03598
ENSG00000119681	ENSG00000119681.11	LTBP2	protein_coding	1	LTBP2	179.364	199.739	152.507	65.2902	82.5333	113.285	177.214	87.0462	2.03586	2.03586	1.02564	2.03586	9.61827e-18	9.71819e-18	5.18826e-06	2.03586
ENSG00000167617	ENSG00000167617.2	CDC42EP5	protein_coding	1	CDC42EP5	56.4849	37.746	35.2737	15.4055	22.1431	26.1427	43.1782	21.2404	2.03283	2.03283	1.02349	2.03283	1.14242e-05	1.15419e-05	0.0137406	2.03283
ENSG00000130589	ENSG00000130589.16	HELZ2	protein_coding	1	HELZ2	1091.05	869.731	1253.25	466.568	441.855	676.541	1071.36	528.331	2.02781	2.02781	1.01992	2.02781	1.22391e-95	1.23654e-95	1.09102e-05	2.02781
ENSG00000181444	ENSG00000181444.12	ZNF467	protein_coding	1	ZNF467	300.262	286.24	245.879	157.723	130.845	124.376	277.47	137.658	2.01565	2.01565	1.01124	2.01565	5.91309e-26	5.97325e-26	6.66134e-16	2.01565
ENSG00000172071	ENSG00000172071.11	EIF2AK3	protein_coding	1	EIF2AK3	1423.02	942.077	988.702	708.655	469.03	498.296	1117.94	558.67	2.00108	2.00108	1.00078	2.00108	2.81478e-96	2.84305e-96	0.00741382	2.00108
ENSG00000177192	ENSG00000177192.13	PUS1	protein_coding	1	PUS1	93.1506	105.374	152.507	269.23	222.437	210.726	117.021	234.141	0.499787	0.499787	-1.00062	0.499787	8.83242e-18	8.78834e-18	1.74757e-05	-2.00085
ENSG00000175305	ENSG00000175305.16	CCNE2	protein_coding	1	CCNE2	247.741	512.716	710.662	1118	823.32	1006.89	490.383	982.747	0.498992	0.498992	-1.00291	0.498992	2.29571e-68	2.28423e-68	0.0255489	-2.00404
ENSG00000213339	ENSG00000213339.8	QTRT1	protein_coding	1	QTRT1	74.3223	80.2102	98.559	144.519	187.21	175.869	84.3738	169.209	0.498636	0.498636	-1.00394	0.498636	1.5234e-13	1.51575e-13	4.44654e-08	-2.00547
ENSG00000120802	ENSG00000120802.13	TMPO	protein_coding	1	TMPO	1708.42	4117.46	4502.59	7799.61	6276.55	6666.39	3442.83	6914.19	0.497937	0.497937	-1.00596	0.497937	0	0	0.00511157	-2.00829
ENSG00000127152	ENSG00000127152.17	BCL11B	protein_coding	1	BCL11B	67.3855	150.984	139.02	245.021	187.21	285.985	119.14	239.415	0.497628	0.497628	-1.00686	0.497628	2.5019e-18	2.48935e-18	0.00582332	-2.00953
ENSG00000188486	ENSG00000188486.3	H2AFX	protein_coding	1	H2AFX	292.334	640.109	701.325	1291.86	939.067	1057.59	544.599	1096.18	0.496814	0.496814	-1.00922	0.496814	9.02558e-77	8.98023e-77	0.00599522	-2.01283
ENSG00000110921	ENSG00000110921.11	MVK	protein_coding	1	MVK	94.1416	169.857	164.957	295.64	311.009	257.466	142.995	288.048	0.496427	0.496427	-1.01035	0.496427	5.22219e-22	5.19578e-22	6.07538e-08	-2.01439
ENSG00000072571	ENSG00000072571.19	HMMR	protein_coding	1	HMMR	318.099	1077.33	894.293	1731.29	1398.03	1483.8	763.252	1537.72	0.496354	0.496354	-1.01056	0.496354	8.45512e-107	8.41263e-107	0.00545566	-2.01469
ENSG00000165501	ENSG00000165501.16	LRR1	protein_coding	1	LRR1	217.289	330.356	309.745	697.805	546.743	482.887	285.807	575.822	0.496346	0.496346	-1.01058	0.496346	1.33231e-41	1.3256e-41	0.000678974	-2.01473
ENSG00000087586	ENSG00000087586.17	AURKA	protein_coding	1	AURKA	725.326	2200.2	1626.7	3001.85	2875.57	3297.88	1517.42	3058.44	0.496141	0.496141	-1.01118	0.496141	3.32224e-210	3.30554e-210	0.000364982	-2.01556
ENSG00000107562	ENSG00000107562.16	CXCL12	protein_coding	1	CXCL12	197.202	423.07	373.487	627.959	665.299	713.775	331.263	669.021	0.495146	0.495146	-1.01408	0.495146	5.01109e-48	4.98584e-48	1.41287e-07	-2.01961
ENSG00000135763	ENSG00000135763.9	URB2	protein_coding	1	URB2	124.861	155.702	199.193	375.602	329.127	264.596	159.929	323.118	0.494955	0.494955	-1.01463	0.494955	1.55926e-24	1.55136e-24	0.000344419	-2.02039
ENSG00000082497	ENSG00000082497.11	SERTAD4	protein_coding	1	SERTAD4	95.1325	176.148	131.758	330.852	242.567	242.414	134.356	271.955	0.494039	0.494039	-1.0173	0.494039	6.55916e-21	6.52598e-21	0.000545066	-2.02413
ENSG00000169019	ENSG00000169019.10	COMMD8	protein_coding	1	COMMD8	52.5211	103.801	107.896	185.6	187.21	162.402	88.0829	178.414	0.4937	0.4937	-1.01829	0.4937	2.37398e-14	2.36198e-14	7.57258e-07	-2.02552
ENSG00000127423	ENSG00000127423.10	AUNIP	protein_coding	1	AUNIP	95.1325	141.547	142.651	317.046	242.849	210.686	126.454	256.871	0.492286	0.492286	-1.02243	0.492286	4.93873e-20	4.91364e-20	0.0027768	-2.03134
ENSG00000132646	ENSG00000132646.10	PCNA	protein_coding	1								0.01	0.01	1	0.491602	0	1	1	0.99005	0.0462093	-2.03416
ENSG00000178150	ENSG00000178150.8	ZNF114	protein_coding	1	ZNF114	61.4398	103.801	127.608	206.141	213.379	179.038	97.6264	199.529	0.489284	0.489284	-1.03126	0.489284	2.91945e-16	2.90449e-16	2.41638e-06	-2.0438
ENSG00000062822	ENSG00000062822.12	POLD1	protein_coding	1	POLD1	197.202	360.16	400.461	688.848	582.765	686.19	319.284	652.611	0.489241	0.489241	-1.03138	0.489241	4.27744e-48	4.25563e-48	4.68495e-07	-2.04398
ENSG00000184260	ENSG00000184260.5	HIST2H2AC	protein_coding	1	HIST2H2AC	657.633	1498.89	1312.59	2543.54	2539.44	2021.77	1156.38	2368.26	0.488283	0.488283	-1.03421	0.488283	4.51994e-169	4.49686e-169	0.000153956	-2.04799
ENSG00000197905	ENSG00000197905.8	TEAD4	protein_coding	1	TEAD4	62.4307	92.7922	111.009	201.739	163.054	181.415	88.7538	182.079	0.487447	0.487447	-1.03668	0.487447	3.63818e-15	3.61943e-15	4.77621e-08	-2.05151
ENSG00000151725	ENSG00000151725.11	CENPU	protein_coding	1	CENPU	196.211	530.017	457.521	844.37	834.391	756.554	394.593	811.782	0.486082	0.486082	-1.04073	0.486082	3.61865e-60	3.60007e-60	1.32308e-05	-2.05726
ENSG00000258429	ENSG00000258429.1	PDF	protein_coding	1	PDF	74.2529	81.5156	120.128	234.714	181.644	151.342	91.9755	189.244	0.486016	0.486016	-1.04092	0.486016	7.81224e-16	7.77179e-16	0.0140357	-2.05754
ENSG00000014138	ENSG00000014138.8	POLA2	protein_coding	1	POLA2	178.374	419.924	365.187	736.532	592.83	655.152	321.172	661.515	0.485509	0.485509	-1.04243	0.485509	1.86725e-49	1.85766e-49	1.13406e-05	-2.05969
ENSG00000083720	ENSG00000083720.12	OXCT1	protein_coding	1	OXCT1	241.795	276.804	380.749	677.11	486.141	690.009	299.793	617.763	0.485287	0.485287	-1.04309	0.485287	1.43932e-46	1.43191e-46	0.000156778	-2.06064
ENSG00000117650	ENSG00000117650.12	NEK2	protein_coding	1	NEK2	97.1145	265.795	255.216	474.637	394.549	405.608	206.052	424.942	0.484894	0.484894	-1.04426	0.484894	1.3807e-32	1.37361e-32	0.000224334	-2.06231
ENSG00000105486	ENSG00000105486.13	LIG1	protein_coding	1	LIG1	344.855	528.444	782.247	1225.11	975.302	1217.62	551.859	1139.35	0.484362	0.484362	-1.04584	0.484362	3.61857e-84	3.59993e-84	0.0004009	-2.06457
ENSG00000162639	ENSG00000162639.15	HENMT1	protein_coding	1	HENMT1	390.44	605.509	823.745	1060.78	1268.19	1429.93	606.575	1252.98	0.484107	0.484107	-1.0466	0.484107	2.56058e-92	2.54739e-92	0.00156392	-2.06566
ENSG00000132436	ENSG00000132436.11	FIGNL1	protein_coding	1	FIGNL1	166.482	441.943	457.521	736.532	735.754	736.749	355.325	736.355	0.482546	0.482546	-1.05126	0.482546	1.55786e-55	1.54981e-55	1.9112e-05	-2.07234
ENSG00000134222	ENSG00000134222.16	PSRC1	protein_coding	1	PSRC1	161.527	385.324	297.752	597.148	565.655	587.815	281.544	583.549	0.482469	0.482469	-1.05149	0.482469	1.46058e-44	1.45303e-44	1.17744e-08	-2.07267
ENSG00000143476	ENSG00000143476.17	DTL	protein_coding	1	DTL	104.051	286.24	258.328	545.796	382.471	418.283	216.217	448.86	0.481701	0.481701	-1.05379	0.481701	8.31465e-35	8.27162e-35	0.00918507	-2.07597
ENSG00000173085	ENSG00000173085.13	COQ2	protein_coding	1	COQ2	76.3042	113.238	190.893	305.176	247.6	238.453	126.822	263.753	0.480835	0.480835	-1.05639	0.480835	1.41741e-21	1.41003e-21	0.00478296	-2.07971
ENSG00000138646	ENSG00000138646.8	HERC5	protein_coding	1	HERC5	49.5482	132.111	73.6598	164.326	205.327	161.609	85.1163	177.097	0.480619	0.480619	-1.05703	0.480619	5.47134e-15	5.44296e-15	0.000379364	-2.08065
ENSG00000180773	ENSG00000180773.14	SLC36A4	protein_coding	1	SLC36A4	20.8102	66.0555	53.9481	77.0277	110.715	106.947	46.9479	98.2402	0.477889	0.477889	-1.06525	0.477889	1.74533e-09	1.73607e-09	0.0120609	-2.09253
ENSG00000049541	ENSG00000049541.10	RFC2	protein_coding	1	RFC2	195.22	407.342	385.936	702.786	764.942	604.451	329.509	690.736	0.477041	0.477041	-1.06782	0.477041	1.66204e-53	1.65336e-53	3.88263e-06	-2.09626
ENSG00000134072	ENSG00000134072.10	CAMK1	protein_coding	1	CAMK1	10.9006	20.4457	32.1613	48.4174	48.3122	36.4413	21.1792	44.4003	0.477006	0.477006	-1.06792	0.477006	4.03871e-05	4.01748e-05	0.0198655	-2.09641
ENSG00000115380	ENSG00000115380.19	EFEMP1	protein_coding	1	EFEMP1	67.3855	141.547	148.357	233.284	230.489	285.985	119.107	249.929	0.476561	0.476561	-1.06927	0.476561	1.1307e-20	1.12479e-20	2.76122e-05	-2.09837
ENSG00000101220	ENSG00000101220.17	C20orf27	protein_coding	1	C20orf27	193.238	196.594	282.19	528.924	436.822	446.01	224.017	470.595	0.476029	0.476029	-1.07088	0.476029	3.55136e-37	3.5328e-37	6.42972e-10	-2.10071
ENSG00000138346	ENSG00000138346.14	DNA2	protein_coding	1	DNA2	133.78	432.506	329.913	644.832	638.123	601.282	298.743	628.089	0.475638	0.475638	-1.07206	0.475638	3.19147e-49	3.17474e-49	2.24574e-05	-2.10244
ENSG00000101412	ENSG00000101412.12	E2F1	protein_coding	1	E2F1	82.25	229.621	248.991	481.24	376.432	324.011	186.964	393.904	0.474644	0.474644	-1.07508	0.474644	6.16337e-32	6.13093e-32	0.0357316	-2.10684
ENSG00000131747	ENSG00000131747.14	TOP2A	protein_coding	1	TOP2A	1198.08	3817.06	3359.3	6356.62	5224.76	6068.28	2791.49	5883.23	0.474483	0.474483	-1.07557	0.474483	0	0	0.00086391	-2.10756
ENSG00000120647	ENSG00000120647.9	CCDC77	protein_coding	1	CCDC77	46.5753	88.074	93.3716	144.519	175.132	161.609	76.017	160.43	0.473833	0.473833	-1.07755	0.473833	4.51574e-14	4.49204e-14	2.4712e-07	-2.11045
ENSG00000050628	ENSG00000050628.20	PTGER3	protein_coding	1	PTGER3	35.6747	37.746	30.0864	68.9581	55.3577	94.2722	34.5124	72.8727	0.473598	0.473598	-1.07826	0.473598	1.62613e-07	1.61748e-07	0.00830343	-2.11149
ENSG00000185875	ENSG00000185875.12	THNSL1	protein_coding	1	THNSL1	131.798	201.312	360	509.116	496.206	458.686	231.047	488.013	0.473444	0.473444	-1.07873	0.473444	6.84318e-39	6.80724e-39	0.000945834	-2.11218
ENSG00000079156	ENSG00000079156.16	OSBPL6	protein_coding	1	OSBPL6	42.6114	77.0647	50.8357	110.773	155.001	95.0644	56.8473	120.29	0.472587	0.472587	-1.08135	0.472587	2.52404e-11	2.51059e-11	0.0110849	-2.11601
ENSG00000102098	ENSG00000102098.17	SCML2	protein_coding	1	SCML2	28.738	67.6282	35.2737	94.634	98.6373	85.5579	43.89	92.9531	0.472173	0.472173	-1.08261	0.472173	3.07268e-09	3.05621e-09	1.73116e-06	-2.11787
ENSG00000125821	ENSG00000125821.11	DTD1	protein_coding	1	DTD1	197.202	270.513	302.981	582.608	566.661	483.283	256.908	544.194	0.47209	0.47209	-1.08287	0.47209	1.20597e-43	1.1996e-43	3.15914e-12	-2.11824
ENSG00000116830	ENSG00000116830.11	TTF2	protein_coding	1	TTF2	657.009	1211.02	1136.02	1985.85	2302.88	2093	1001.36	2127.25	0.470729	0.470729	-1.08703	0.470729	4.89849e-164	4.87262e-164	5.40574e-11	-2.12436
ENSG00000226950	ENSG00000226950.6	DANCR	lncRNA	2	DANCR	108.015	136.829	155.619	285.369	289.873	275.687	133.498	283.653	0.470638	0.470638	-1.08731	0.470638	7.27299e-24	7.23446e-24	0	-2.12477
ENSG00000229676	ENSG00000229676.2	ZNF492	protein_coding	1	ZNF492	15.6374	65.8039	60.204	97.5097	109.034	96.8389	47.2251	101.138	0.466938	0.466938	-1.0987	0.466938	7.88903e-10	7.84692e-10	0.000817181	-2.14161
ENSG00000005059	ENSG00000005059.15	CCDC109B	protein_coding	1	CCDC109B	95.1325	160.42	126.57	253.825	277.795	286.778	127.384	272.809	0.466937	0.466937	-1.0987	0.466937	2.50023e-23	2.4869e-23	0	-2.14162
ENSG00000204856	ENSG00000204856.11	FAM216A	protein_coding	1	FAM216A	67.3855	88.074	85.0719	152.588	214.385	148.934	80.1872	171.979	0.466261	0.466261	-1.10079	0.466261	1.97721e-15	1.96666e-15	0.000168418	-2.14472
ENSG00000182287	ENSG00000182287.13	AP1S2	protein_coding	1	AP1S2	63.4217	129.799	113.083	266.971	206.333	183.862	102.111	219.065	0.466123	0.466123	-1.10122	0.466123	4.15932e-19	4.13716e-19	0.000856963	-2.14536
ENSG00000008277	ENSG00000008277.14	ADAM22	protein_coding	1	ADAM22	34.6837	33.0277	72.6224	123.244	92.5983	85.5579	46.788	100.477	0.465659	0.465659	-1.10265	0.465659	5.25145e-10	5.22306e-10	0.0291639	-2.14749
ENSG00000139800	ENSG00000139800.8	ZIC5	protein_coding	1	ZIC5	16.8464	40.8915	16.5994	53.5526	52.3382	53.8698	24.7891	53.2635	0.465405	0.465405	-1.10344	0.465405	3.25045e-06	3.23264e-06	2.06852e-05	-2.14867
ENSG00000119403	ENSG00000119403.13	PHF19	protein_coding	1	PHF19	127.834	287.813	275.965	549.464	399.582	538.698	230.548	495.925	0.464884	0.464884	-1.10506	0.464884	4.79513e-41	4.76948e-41	0.000144323	-2.15107
ENSG00000129195	ENSG00000129195.15	FAM64A	protein_coding	1	FAM64A	32.7018	209.176	172.219	324.984	258.671	307.375	138.042	297.02	0.464757	0.464757	-1.10545	0.464757	2.5862e-25	2.57239e-25	0.0093377	-2.15166
ENSG00000145220	ENSG00000145220.13	LYAR	protein_coding	1	LYAR	77.2952	147.838	163.919	331.586	280.814	225.778	129.694	279.403	0.464184	0.464184	-1.10723	0.464184	3.35951e-24	3.34148e-24	0.00162479	-2.15432
ENSG00000161888	ENSG00000161888.11	SPC24	protein_coding	1								0.01	0.01	1	0.464152	0	1	1	0.99005	0.0351374	-2.15447
ENSG00000120800	ENSG00000120800.4	UTP20	protein_coding	1	UTP20	388.458	564.617	776.022	1306.54	1155.47	1265.15	576.376	1242.39	0.463924	0.463924	-1.10804	0.463924	1.26436e-99	1.25759e-99	1.97756e-09	-2.15553
ENSG00000184661	ENSG00000184661.13	CDCA2	protein_coding	1	CDCA2	98.1054	374.314	341.325	710.122	472.05	571.971	271.258	584.724	0.463908	0.463908	-1.10809	0.463908	4.43594e-48	4.41221e-48	0.0284026	-2.1556
ENSG00000132763	ENSG00000132763.14	MMACHC	protein_coding	1	MMACHC	66.3946	73.9192	104.784	171.662	159.028	201.22	81.7092	177.313	0.460819	0.460819	-1.11773	0.460819	2.40485e-16	2.39183e-16	7.46895e-09	-2.17005
ENSG00000148459	ENSG00000148459.15	PDSS1	protein_coding	1	PDSS1	51.5301	92.7922	95.4466	218.612	145.943	156.064	79.933	173.55	0.460577	0.460577	-1.11849	0.460577	3.92238e-16	3.90107e-16	0.00297742	-2.17119
ENSG00000136824	ENSG00000136824.18	SMC2	protein_coding	1	SMC2	468.726	1182.71	1130.83	2289.56	2049.24	1707.2	927.433	2015.34	0.460186	0.460186	-1.11971	0.460186	1.28e-162	1.27311e-162	0.000543465	-2.17303
ENSG00000127564	ENSG00000127564.16	PKMYT1	protein_coding	1	PKMYT1	132.789	349.15	369.337	743.134	562.635	551.373	283.769	619.058	0.458388	0.458388	-1.12536	0.458388	4.3016e-52	4.27831e-52	0.00338626	-2.18156
ENSG00000105676	ENSG00000105676.13	ARMC6	protein_coding	1	ARMC6	127.834	158.848	213.717	318.381	399.582	373.92	166.81	363.971	0.458305	0.458305	-1.12562	0.458305	1.3015e-31	1.29444e-31	9.03572e-09	-2.18195
ENSG00000053372	ENSG00000053372.4	MRTO4	protein_coding	1	MRTO4	235.849	259.504	400.461	737.999	629.064	587.815	298.615	651.636	0.458254	0.458254	-1.12578	0.458254	1.09885e-54	1.09291e-54	3.54809e-07	-2.1822
ENSG00000075218	ENSG00000075218.18	GTSE1	protein_coding	1	GTSE1	33.6928	117.956	128.645	230.35	149.969	234.492	93.4415	204.947	0.45593	0.45593	-1.13312	0.45593	8.21239e-19	8.16765e-19	0.0297786	-2.19332
ENSG00000103037	ENSG00000103037.11	SETD6	protein_coding	1	SETD6	57.4759	92.7922	125.533	205.407	203.314	196.466	91.9437	201.739	0.455756	0.455756	-1.13367	0.455756	9.8431e-19	9.78922e-19	1.13314e-09	-2.19416
ENSG00000164087	ENSG00000164087.7	POC1A	protein_coding	1	POC1A	67.3855	122.674	126.57	254.558	172.112	268.557	105.553	231.752	0.455458	0.455458	-1.13461	0.455458	4.43765e-21	4.41345e-21	0.000841211	-2.19559
ENSG00000100479	ENSG00000100479.12	POLE2	protein_coding	1	POLE2	45.5843	128.965	144.207	229.616	253.639	217.064	106.262	233.449	0.455184	0.455184	-1.13548	0.455184	3.85224e-21	3.83126e-21	6.02785e-05	-2.19692
ENSG00000181027	ENSG00000181027.10	FKRP	protein_coding	1	FKRP	54.503	25.164	75.7348	104.904	102.663	133.882	51.8106	113.827	0.455171	0.455171	-1.13552	0.455171	1.76157e-11	1.75187e-11	0.00327561	-2.19698
ENSG00000039560	ENSG00000039560.13	RAI14	protein_coding	1	RAI14	32.7018	80.2102	64.3227	162.125	131.852	96.6488	59.0882	130.219	0.453762	0.453762	-1.13999	0.453762	1.18263e-12	1.17618e-12	0.0171571	-2.2038
ENSG00000068489	ENSG00000068489.12	PRR11	protein_coding	1	PRR11	339.504	1281.65	842.97	2265.68	1593.91	1572.76	821.384	1810.79	0.453605	0.453605	-1.14049	0.453605	2.08498e-150	2.07361e-150	0.0467016	-2.20456
ENSG00000151287	ENSG00000151287.16	TEX30	protein_coding	1	TEX30	42.6114	70.7737	74.6973	149.654	122.793	143.389	62.7042	138.622	0.452339	0.452339	-1.14452	0.452339	1.24546e-13	1.2386e-13	4.87662e-11	-2.21073
ENSG00000175063	ENSG00000175063.16	UBE2C	protein_coding	1	UBE2C	277.47	945.223	881.843	1619.05	1378.91	1662.04	701.522	1553.34	0.451621	0.451621	-1.14682	0.451621	1.74782e-130	1.73825e-130	0.000145822	-2.21425
ENSG00000183763	ENSG00000183763.8	TRAIP	protein_coding	1	TRAIP	50.5392	92.7922	126.57	197.338	196.268	205.181	89.9773	199.605	0.450776	0.450776	-1.14952	0.450776	6.49396e-19	6.45807e-19	9.34072e-08	-2.2184
ENSG00000158234	ENSG00000158234.12	FAIM	protein_coding	1	FAIM	71.3494	62.91	120.346	243.554	143.93	177.453	84.8784	188.323	0.450707	0.450707	-1.14974	0.450707	6.11459e-18	6.08081e-18	0.0455982	-2.21873
ENSG00000145604	ENSG00000145604.15	SKP2	protein_coding	1	SKP2	89.1868	187.157	188.818	443.093	297.925	291.531	155.064	344.193	0.450515	0.450515	-1.15035	0.450515	1.11013e-30	1.10404e-30	0.0170125	-2.21968
ENSG00000116771	ENSG00000116771.5	AGMAT	protein_coding	1	AGMAT	37.6566	42.4642	53.9481	120.31	97.6308	80.0125	44.6996	99.3278	0.450022	0.450022	-1.15193	0.450022	2.04848e-10	2.0371e-10	0.000240308	-2.22212
ENSG00000161791	ENSG00000161791.13	FMNL3	protein_coding	1	FMNL3	75.3133	177.721	168.069	302.976	304.97	327.972	140.378	311.983	0.449953	0.449953	-1.15215	0.449953	3.62396e-28	3.60404e-28	1.7764e-09	-2.22245
ENSG00000137563	ENSG00000137563.11	GGH	protein_coding	1	GGH	125.852	357.014	255.216	519.387	565.655	557.711	246.037	547.594	0.449306	0.449306	-1.15423	0.449306	8.27618e-48	8.23072e-48	5.28653e-08	-2.22565
ENSG00000101003	ENSG00000101003.9	GINS1	protein_coding	1	GINS1	412.241	967.241	975.215	1960.17	1691.93	1597.87	784.909	1750	0.448519	0.448519	-1.15676	0.448519	1.05948e-148	1.05365e-148	3.97606e-06	-2.22956
ENSG00000117632	ENSG00000117632.20	STMN1	protein_coding	1	STMN1	1157.45	2755.46	2513.77	5293.64	4225.3	4826.89	2142.24	4781.95	0.447983	0.447983	-1.15848	0.447983	0	0	1.31094e-06	-2.23223
ENSG00000106268	ENSG00000106268.15	NUDT1	protein_coding	1	NUDT1	94.1416	191.875	172.219	323.516	326.107	377.089	152.755	342.247	0.44633	0.44633	-1.16382	0.44633	2.93939e-31	2.9231e-31	1.90308e-10	-2.24049
ENSG00000151474	ENSG00000151474.19	FRMD4A	protein_coding	1	FRMD4A	46.5753	72.3465	74.6973	166.527	96.6243	171.908	64.5497	145.03	0.445079	0.445079	-1.16787	0.445079	1.76469e-14	1.75486e-14	0.00865388	-2.24679
ENSG00000162062	ENSG00000162062.14	C16orf59	protein_coding	1	C16orf59	42.6114	110.092	117.233	245.021	165.067	197.259	89.9891	202.459	0.444481	0.444481	-1.16981	0.444481	1.32419e-19	1.31679e-19	0.00195535	-2.24982
ENSG00000133119	ENSG00000133119.12	RFC3	protein_coding	1	RFC3	321.072	822.548	777.06	1630.79	1450.37	1243.76	640.237	1441.65	0.4441	0.4441	-1.17104	0.4441	5.79961e-125	5.76745e-125	5.44482e-05	-2.25174
ENSG00000177084	ENSG00000177084.16	POLE	protein_coding	1	POLE	434.042	882.313	1099.71	1974.84	1549.01	1929.81	805.365	1817.9	0.44302	0.44302	-1.17455	0.44302	1.10298e-157	1.09685e-157	2.43842e-05	-2.25723
ENSG00000089685	ENSG00000089685.14	BIRC5	protein_coding	1	BIRC5	167.473	600.79	579.942	1242.71	833.385	967.28	449.412	1014.47	0.443002	0.443002	-1.17462	0.443002	4.36077e-89	4.33653e-89	0.0170252	-2.25733
ENSG00000104889	ENSG00000104889.4	RNASEH2A	protein_coding	1	RNASEH2A	170.446	419.924	436.772	907.46	676.37	739.918	342.391	774.593	0.442027	0.442027	-1.17779	0.442027	7.75911e-69	7.7159e-69	0.000138694	-2.26231
ENSG00000261236	ENSG00000261236.5	BOP1	protein_coding	1	BOP1	90.1777	132.111	181.556	368.266	293.899	251.921	134.625	304.705	0.44182	0.44182	-1.17847	0.44182	1.62584e-28	1.61675e-28	0.000816733	-2.26336
ENSG00000075239	ENSG00000075239.13	ACAT1	protein_coding	1	ACAT1	77.2952	138.402	119.308	313.98	232.502	212.31	111.678	252.941	0.44152	0.44152	-1.17945	0.44152	4.37029e-24	4.34583e-24	0.000363087	-2.2649
ENSG00000142945	ENSG00000142945.12	KIF2C	protein_coding	1	KIF2C	151.617	621.236	512.507	1116.53	866.599	934.007	428.463	972.391	0.440629	0.440629	-1.18236	0.440629	2.50971e-86	2.4957e-86	0.000756122	-2.26948
ENSG00000141994	ENSG00000141994.15	DUS3L	protein_coding	1	DUS3L	43.6024	61.3372	103.746	135.715	167.965	170.284	69.572	157.998	0.440334	0.440334	-1.18333	0.440334	7.21731e-16	7.17677e-16	0.00010129	-2.271
ENSG00000135451	ENSG00000135451.12	TROAP	protein_coding	1	TROAP	93.1506	358.587	290.49	636.029	494.193	556.919	247.419	562.39	0.439942	0.439942	-1.18461	0.439942	4.98657e-51	4.95868e-51	0.00019691	-2.27303
ENSG00000198056	ENSG00000198056.13	PRIM1	protein_coding	1	PRIM1	151.617	368.023	307.089	633.094	696.5	553.75	275.587	627.792	0.438978	0.438978	-1.18778	0.438978	5.63507e-57	5.6035e-57	2.08227e-07	-2.27802
ENSG00000178538	ENSG00000178538.9	CA8	protein_coding	1	CA8	43.6024	116.383	101.671	186.334	172.112	237.661	87.2291	198.712	0.438972	0.438972	-1.1878	0.438972	2.11124e-19	2.09941e-19	0.000142364	-2.27805
ENSG00000117877	ENSG00000117877.10	CD3EAP	protein_coding	1	CD3EAP	108.015	119.529	214.755	420.351	308.996	278.855	147.443	336.078	0.438717	0.438717	-1.18864	0.438717	1.56686e-31	1.55806e-31	0.0120588	-2.27937
ENSG00000080986	ENSG00000080986.12	NDC80	protein_coding	1	NDC80	112.97	454.525	423.285	810.625	666.305	787.45	330.27	754.803	0.437557	0.437557	-1.19246	0.437557	2.69036e-68	2.67526e-68	0.000169867	-2.28541
ENSG00000203811	ENSG00000203811.1	HIST2H3C	protein_coding	1	HIST2H3C	812.878	3909.29	2777.91	5929.74	6300.61	4912.25	2500.04	5714.21	0.437512	0.437512	-1.19261	0.437512	0	0	0.00382075	-2.28565
ENSG00000178999	ENSG00000178999.12	AURKB	protein_coding	1	AURKB	71.3494	264.222	222.017	506.916	336.172	431.751	185.873	424.956	0.437393	0.437393	-1.193	0.437393	1.18808e-39	1.18139e-39	0.00367489	-2.28627
ENSG00000162650	ENSG00000162650.15	ATXN7L2	protein_coding	1	ATXN7L2	43.6024	31.455	91.2967	109.306	113.735	157.648	55.4614	126.906	0.437026	0.437026	-1.19421	0.437026	2.98965e-13	2.97276e-13	0.0446022	-2.28819
ENSG00000109674	ENSG00000109674.3	NEIL3	protein_coding	1	NEIL3	43.6024	154.129	129.683	297.84	228.476	224.193	109.148	250.18	0.436279	0.436279	-1.19668	0.436279	3.98705e-24	3.96461e-24	0.000712182	-2.29211
ENSG00000277161	ENSG00000277161.1	PIGW	protein_coding	1	PIGW	45.5843	88.074	130.72	219.346	202.307	184.583	88.1362	202.089	0.436126	0.436126	-1.19718	0.436126	7.1754e-20	7.13501e-20	1.77641e-05	-2.29291
ENSG00000111665	ENSG00000111665.11	CDCA3	protein_coding	1	CDCA3	81.259	251.64	240.691	504.715	385.491	429.374	191.207	439.87	0.434689	0.434689	-1.20194	0.434689	3.77917e-41	3.75785e-41	7.739e-05	-2.30049
ENSG00000125454	ENSG00000125454.11	SLC25A19	protein_coding	1	SLC25A19	39.6386	48.7552	77.8097	133.515	138.897	110.116	55.4112	127.519	0.434531	0.434531	-1.20247	0.434531	2.11105e-13	2.09908e-13	7.22576e-07	-2.30133
ENSG00000167775	ENSG00000167775.10	CD320	protein_coding	1	CD320	39.6386	81.783	84.0345	148.92	186.203	138.636	68.4953	157.93	0.433708	0.433708	-1.2052	0.433708	3.27775e-16	3.25914e-16	7.59976e-06	-2.3057
ENSG00000184162	ENSG00000184162.14	NR2C2AP	protein_coding	1	NR2C2AP	125.852	155.702	201.268	324.25	434.809	354.907	160.951	371.332	0.433442	0.433442	-1.20609	0.433442	1.67313e-35	1.66364e-35	1.09364e-07	-2.30712
ENSG00000132016	ENSG00000132016.11	C19orf57	protein_coding	1	C19orf57	21.8012	9.4365	18.6743	28.6103	42.2731	44.3634	16.6473	38.4256	0.433236	0.433236	-1.20678	0.433236	2.22751e-05	2.21455e-05	0.0220587	-2.30821
ENSG00000166451	ENSG00000166451.13	CENPN	protein_coding	1	CENPN	209.093	520.58	569.567	1157.62	943.093	900.735	433.09	1000.49	0.432877	0.432877	-1.20797	0.432877	2.08805e-91	2.07624e-91	6.82879e-05	-2.31012
ENSG00000148019	ENSG00000148019.12	CEP78	protein_coding	1	CEP78	345.846	669.991	688.875	1600.71	1292.35	1048.88	568.248	1313.99	0.43246	0.43246	-1.20936	0.43246	1.37264e-119	1.36486e-119	0.00187195	-2.31235
ENSG00000024526	ENSG00000024526.16	DEPDC1	protein_coding	1	DEPDC1	186.034	811.397	581.882	1543.31	1045.59	1071.79	526.448	1220.24	0.431431	0.431431	-1.2128	0.431431	9.35173e-112	9.29868e-112	0.0333397	-2.31787
ENSG00000218690	ENSG00000218690.2	HIST1H2APS4	transcribed_unprocessed_pseudogene	2	HIST1H2APS4	17.8374	15.7275	26.974	52.819	32.2081	55.4542	20.1896	46.8371	0.431061	0.431061	-1.21404	0.431061	4.86484e-06	4.83704e-06	0.00761179	-2.31986
ENSG00000134690	ENSG00000134690.10	CDCA8	protein_coding	1								0.01	0.01	1	0.430983	0	1	1	0.99005	0.00180697	-2.32027
ENSG00000122952	ENSG00000122952.16	ZWINT	protein_coding	1	ZWINT	253.687	674.71	852.794	1692.41	1063.87	1378.43	593.74	1378.25	0.430793	0.430793	-1.21493	0.430793	2.44038e-126	2.42651e-126	0.0300068	-2.3213
ENSG00000114646	ENSG00000114646.9	CSPG5	protein_coding	1	CSPG5	13.8735	7.86375	31.1239	39.6142	37.2406	45.9478	17.6304	40.9442	0.430595	0.430595	-1.2156	0.430595	1.19371e-05	1.18675e-05	0.0156125	-2.32237
ENSG00000047597	ENSG00000047597.5	XK	protein_coding	1	XK	11.8916	25.164	31.1239	55.7534	58.3772	44.3634	22.7365	52.8413	0.430279	0.430279	-1.21666	0.430279	8.10021e-07	8.05307e-07	8.77304e-05	-2.32408
ENSG00000145386	ENSG00000145386.9	CCNA2	protein_coding	1	CCNA2	218.012	879.167	786.397	1666.73	1321.54	1399.82	627.869	1462.71	0.429251	0.429251	-1.22011	0.429251	8.47979e-135	8.43148e-135	0.000330813	-2.32964
ENSG00000120437	ENSG00000120437.8	ACAT2	protein_coding	1	ACAT2	107.024	273.658	278.04	608.886	494.193	431.751	219.584	511.62	0.429194	0.429194	-1.2203	0.429194	1.12732e-48	1.12089e-48	0.000425317	-2.32995
ENSG00000228716	ENSG00000228716.6	DHFR	protein_coding	1	DHFR	416.423	788.184	964.28	2022.75	1604.21	1432.27	722.972	1686.42	0.428702	0.428702	-1.22195	0.428702	2.17311e-155	2.16072e-155	0.000587456	-2.33262
ENSG00000174371	ENSG00000174371.16	EXO1	protein_coding	1	EXO1	82.25	265.795	356.887	656.569	506.271	487.997	234.987	550.289	0.427025	0.427025	-1.22761	0.427025	9.07323e-53	9.02123e-53	0.00882199	-2.34178
ENSG00000163808	ENSG00000163808.16	KIF15	protein_coding	1	KIF15	148.645	507.998	431.584	983.754	784.066	782.697	362.752	850.182	0.426676	0.426676	-1.22879	0.426676	3.46711e-80	3.44726e-80	8.46206e-05	-2.3437
ENSG00000188312	ENSG00000188312.13	CENPP	protein_coding	1	CENPP	41.6205	73.9192	106.859	162.859	169.093	189.337	74.1428	173.773	0.426666	0.426666	-1.22882	0.426666	5.93048e-18	5.89653e-18	3.64283e-07	-2.34376
ENSG00000181350	ENSG00000181350.11	LRRC75A	protein_coding	1	LRRC75A	13.8735	11.0092	31.1239	42.5486	46.2991	42.779	18.6789	43.8856	0.425627	0.425627	-1.23234	0.425627	4.99744e-06	4.96805e-06	0.000701731	-2.34948
ENSG00000240204	ENSG00000240204.2	SMKR1	protein_coding	1	SMKR1	17.8374	26.7367	29.049	38.8807	72.4682	61.7918	24.551	57.7236	0.42532	0.42532	-1.23338	0.42532	2.58988e-07	2.57479e-07	0.0314512	-2.35117
ENSG00000100714	ENSG00000100714.15	MTHFD1	protein_coding	1	MTHFD1	509.355	913.642	1009.45	1982.9	1759.37	1981.29	810.826	1907.86	0.424992	0.424992	-1.23449	0.424992	5.29305e-178	5.26268e-178	4.06342e-14	-2.35299
ENSG00000183527	ENSG00000183527.11	PSMG1	protein_coding	1	PSMG1	192.247	275.231	346.513	710.856	613.967	591.776	271.34	638.876	0.424715	0.424715	-1.23543	0.424715	3.57652e-61	3.55599e-61	7.18547e-12	-2.35452
ENSG00000165490	ENSG00000165490.12	DDIAS	protein_coding	1	DDIAS	71.3494	297.25	238.616	513.848	524.388	395.309	202.415	477.859	0.423588	0.423588	-1.23927	0.423588	1.5283e-46	1.51951e-46	0.000487467	-2.36078
ENSG00000100629	ENSG00000100629.16	CEP128	protein_coding	1	CEP128	66.3946	133.684	145.245	239.886	269.743	306.583	115.118	272.081	0.423101	0.423101	-1.24092	0.423101	2.30936e-27	2.29606e-27	1.65028e-07	-2.3635
ENSG00000097046	ENSG00000097046.12	CDC7	protein_coding	1	CDC7	55.494	185.584	201.268	426.954	299.938	319.258	147.459	348.726	0.422849	0.422849	-1.24178	0.422849	1.14938e-34	1.14275e-34	0.00366498	-2.36491
ENSG00000075702	ENSG00000075702.16	WDR62	protein_coding	1	WDR62	89.1868	333.423	303.977	603.017	558.609	558.503	242.205	573.386	0.422412	0.422412	-1.24328	0.422412	1.42238e-55	1.41418e-55	1.25389e-06	-2.36736
ENSG00000241945	ENSG00000241945.7	PWP2	protein_coding	1	PWP2	19.6905	34.2388	12.8023	39.2621	51.9758	66.8382	22.2538	52.702	0.422258	0.422258	-1.2438	0.422258	8.7854e-07	8.73437e-07	0.0127522	-2.36822
ENSG00000214826	ENSG00000214826.5	DDX12P	unprocessed_pseudogene	2	DDX12P	9.79072	30.4327	44.974	63.3755	66.8419	71.7498	28.4091	67.3324	0.421924	0.421924	-1.24495	0.421924	2.92808e-08	2.91103e-08	0.000394569	-2.3701
ENSG00000116833	ENSG00000116833.13	NR5A2	protein_coding	1	NR5A2	11.8916	99.0832	46.6858	134.248	122.793	117.246	52.5635	124.773	0.421275	0.421275	-1.24717	0.421275	8.05449e-14	8.00765e-14	0.0011226	-2.37375
ENSG00000168078	ENSG00000168078.9	PBK	protein_coding	1	PBK	96.1235	385.324	346.513	821.629	550.557	599.698	275.997	657.305	0.419891	0.419891	-1.25191	0.419891	2.63148e-64	2.61622e-64	0.0100995	-2.38157
ENSG00000171241	ENSG00000171241.8	SHCBP1	protein_coding	1	SHCBP1	76.3042	377.46	273.89	701.319	532.44	501.465	242.561	578.418	0.419353	0.419353	-1.25376	0.419353	7.69348e-57	7.64886e-57	0.00393881	-2.38462
ENSG00000176244	ENSG00000176244.6	ACBD7	protein_coding	1	ACBD7	63.4217	152.557	98.559	313.246	207.34	232.116	104.856	250.91	0.417901	0.417901	-1.25877	0.417901	3.72125e-26	3.69952e-26	0.000409927	-2.39291
ENSG00000066468	ENSG00000066468.20	FGFR2	protein_coding	1	FGFR2	134.771	111.665	144.207	293.439	299.938	342.232	130.225	311.88	0.417548	0.417548	-1.25999	0.417548	9.17436e-32	9.12102e-32	0	-2.39494
ENSG00000141391	ENSG00000141391.13	PRELID3A	protein_coding	1	PRELID3A	17.8374	15.7275	24.8991	56.487	50.3252	33.2725	19.498	46.7049	0.417472	0.417472	-1.26025	0.417472	2.24745e-06	2.23416e-06	0.00759199	-2.39537
ENSG00000182010	ENSG00000182010.10	RTKN2	protein_coding	1	RTKN2	35.6747	122.674	137.983	299.308	176.138	234.492	98.7872	236.656	0.41743	0.41743	-1.26039	0.41743	8.19054e-25	8.14269e-25	0.0235176	-2.39561
ENSG00000091651	ENSG00000091651.8	ORC6	protein_coding	1	ORC6	96.1235	256.358	208.53	473.904	521.369	349.362	187.014	448.221	0.417236	0.417236	-1.26107	0.417236	1.03529e-44	1.02928e-44	0.000291914	-2.39673
ENSG00000164104	ENSG00000164104.11	HMGB2	protein_coding	1	HMGB2	426.114	1379.3	1334.18	2800.87	2094.53	2630.91	1046.54	2508.78	0.417151	0.417151	-1.26136	0.417151	1.67403e-240	1.66429e-240	9.42501e-05	-2.39721
ENSG00000274641	ENSG00000274641.1	HIST1H2BO	protein_coding	1	HIST1H2BO	138.735	617.367	493.573	1290.7	861.084	844.877	416.568	998.896	0.417029	0.417029	-1.26178	0.417029	2.52847e-97	2.51376e-97	0.0461841	-2.39792
ENSG00000184220	ENSG00000184220.10	CMSS1	protein_coding	1	CMSS1	105.042	136.829	164.957	364.598	310.003	301.829	135.619	325.487	0.416666	0.416666	-1.26304	0.416666	2.55634e-33	2.54142e-33	8.65974e-15	-2.4
ENSG00000197472	ENSG00000197472.14	ZNF695	protein_coding	1	ZNF695	29.0452	123.901	86.4518	204.82	211.486	159.375	79.8094	191.904	0.415882	0.415882	-1.26575	0.415882	1.17948e-20	1.17256e-20	0.000163475	-2.40453
ENSG00000149554	ENSG00000149554.12	CHEK1	protein_coding	1	CHEK1	94.1416	292.531	224.092	581.009	519.356	369.167	203.598	489.854	0.415631	0.415631	-1.26663	0.415631	3.40656e-49	3.38667e-49	0.00346854	-2.40598
ENSG00000111602	ENSG00000111602.11	TIMELESS	protein_coding	1	TIMELESS	256.66	673.137	659.826	1412.91	1083	1333.28	529.884	1276.4	0.415138	0.415138	-1.26834	0.415138	1.01809e-124	1.01215e-124	1.64848e-06	-2.40884
ENSG00000123416	ENSG00000123416.15	TUBA1B	protein_coding	1	TUBA1B	4424.15	11173.1	11165.8	24776.8	19878.1	19832.7	8921	21495.9	0.41501	0.41501	-1.26878	0.41501	0	0	1.5455e-05	-2.40958
ENSG00000136982	ENSG00000136982.5	DSCC1	protein_coding	1	DSCC1	80.2681	323.986	256.253	608.886	539.486	445.218	220.179	531.207	0.414489	0.414489	-1.27059	0.414489	3.17515e-53	3.15661e-53	0.000293085	-2.41261
ENSG00000170264	ENSG00000170264.12	FAM161A	protein_coding	1	FAM161A	23.7831	44.037	40.461	90.2325	70.4552	100.61	36.1037	87.1092	0.414465	0.414465	-1.27068	0.414465	2.77513e-10	2.7589e-10	3.95009e-07	-2.41275
ENSG00000081277	ENSG00000081277.11	PKP1	protein_coding	1	PKP1	68.3765	67.6282	53.9481	130.58	130.845	197.259	63.3276	152.905	0.414164	0.414164	-1.27173	0.414164	8.2822e-17	8.23365e-17	0.000733472	-2.4145
ENSG00000176641	ENSG00000176641.10	RNF152	protein_coding	1	RNF152	58.4669	44.037	113.083	148.92	161.041	212.31	71.8724	174.1	0.412822	0.412822	-1.27641	0.412822	3.62119e-19	3.59981e-19	0.00398132	-2.42235
ENSG00000100297	ENSG00000100297.15	MCM5	protein_coding	1	MCM5	231.886	490.698	669.163	1245.65	1053.81	1074.23	463.926	1124.57	0.412536	0.412536	-1.27741	0.412536	2.49333e-111	2.4787e-111	1.23908e-06	-2.42403
ENSG00000168386	ENSG00000168386.18	FILIP1L	protein_coding	1	FILIP1L	86.2139	174.575	74.6973	225.948	303.964	283.609	111.839	271.184	0.41241	0.41241	-1.27785	0.41241	1.18861e-28	1.18161e-28	3.45095e-06	-2.42477
ENSG00000184557	ENSG00000184557.4	SOCS3	protein_coding	1	SOCS3	38.6476	37.746	47.7233	111.507	95.6178	94.2722	41.3823	100.476	0.411864	0.411864	-1.27976	0.411864	8.44564e-12	8.3958e-12	0.00593605	-2.42798
ENSG00000196584	ENSG00000196584.2	XRCC2	protein_coding	1	XRCC2	122.88	405.769	372.449	750.47	844.456	596.529	300.376	730.495	0.411195	0.411195	-1.2821	0.411195	2.24895e-73	2.23574e-73	0.00026326	-2.43194
ENSG00000164649	ENSG00000164649.19	CDCA7L	protein_coding	1	CDCA7L	102.069	193.448	198.155	496.645	295.912	409.569	164.568	400.719	0.410681	0.410681	-1.28391	0.410681	2.09653e-41	2.08418e-41	0.00126787	-2.43498
ENSG00000206557	ENSG00000206557.5	TRIM71	protein_coding	1	TRIM71	31.7108	67.6282	44.6109	88.0317	145.943	117.246	47.9933	117.084	0.409907	0.409907	-1.28663	0.409907	9.13053e-14	9.07604e-14	0.00142548	-2.43958
ENSG00000136997	ENSG00000136997.15	MYC	protein_coding	1	MYC	354.765	204.457	345.475	701.319	833.385	673.373	301.576	736.035	0.40973	0.40973	-1.28725	0.40973	2.08255e-74	2.07027e-74	5.49039e-12	-2.44063
ENSG00000278637	ENSG00000278637.1	HIST1H4A	protein_coding	1	HIST1H4A	103.06	317.695	333.026	698.385	572.7	584.646	251.27	618.587	0.406201	0.406201	-1.29974	0.406201	1.21905e-63	1.21183e-63	3.13017e-06	-2.46184
ENSG00000146670	ENSG00000146670.9	CDCA5	protein_coding	1	CDCA5	150.627	432.506	535.331	988.889	868.612	898.358	372.831	918.63	0.405856	0.405856	-1.30096	0.405856	9.24927e-94	9.1944e-94	1.22768e-06	-2.46393
ENSG00000012048	ENSG00000012048.20	BRCA1	protein_coding	1	BRCA1	155.581	416.779	496.945	946.34	932.022	770.021	356.445	882.805	0.403764	0.403764	-1.30842	0.403764	8.93188e-91	8.87874e-91	4.15832e-06	-2.47669
ENSG00000272196	ENSG00000272196.2	HIST2H2AA4	protein_coding	1	HIST2H2AA4	1118.26	1744.67	1824.49	4524.35	3918.54	3185.13	1562.48	3876.02	0.403116	0.403116	-1.31073	0.403116	0	0	1.30726e-06	-2.48068
ENSG00000184270	ENSG00000184270.4	HIST2H2AB	protein_coding	1	HIST2H2AB	239.813	665.273	568.81	1226.65	1327.71	1102.04	491.309	1218.81	0.403105	0.403105	-1.31077	0.403105	1.11624e-124	1.10959e-124	3.30325e-09	-2.48074
ENSG00000093009	ENSG00000093009.9	CDC45	protein_coding	1	CDC45	69.3675	221.758	231.354	512.051	388.51	396.102	174.17	432.231	0.402955	0.402955	-1.31131	0.402955	1.24095e-45	1.23356e-45	9.77851e-05	-2.48166
ENSG00000094804	ENSG00000094804.9	CDC6	protein_coding	1	CDC6	109.006	371.169	385.936	834.834	686.435	639.308	288.714	720.202	0.400879	0.400879	-1.31876	0.400879	2.05353e-75	2.04124e-75	5.91297e-05	-2.49452
ENSG00000105255	ENSG00000105255.10	FSD1	protein_coding	1	FSD1	35.6747	47.1825	24.8991	96.8348	99.6438	73.6749	35.9288	90.0612	0.398937	0.398937	-1.32577	0.398937	1.92383e-11	1.9121e-11	3.24214e-08	-2.50666
ENSG00000104738	ENSG00000104738.16	MCM4	protein_coding	1	MCM4	839.346	1667.11	2210.83	4719.23	3459.35	3647.3	1572.44	3941.97	0.398897	0.398897	-1.32591	0.398897	0	0	0.000164621	-2.50691
ENSG00000234685	ENSG00000234685.1	NUS1P2	processed_pseudogene	2	NUS1P2	12.8825	17.3002	26.974	40.3478	37.2406	65.7529	19.0623	47.7904	0.398872	0.398872	-1.326	0.398872	1.17456e-06	1.16751e-06	0.049443	-2.50707
ENSG00000164045	ENSG00000164045.11	CDC25A	protein_coding	1	CDC25A	59.4578	182.439	179.481	409.347	295.912	354.115	140.469	353.135	0.397778	0.397778	-1.32996	0.397778	1.66237e-38	1.65237e-38	1.42626e-05	-2.51396
ENSG00000080839	ENSG00000080839.11	RBL1	protein_coding	1	RBL1	126.843	278.377	322.651	707.188	621.012	507.802	242.634	612.011	0.396453	0.396453	-1.33478	0.396453	1.69908e-65	1.68884e-65	1.46598e-05	-2.52237
ENSG00000160957	ENSG00000160957.12	RECQL4	protein_coding	1	RECQL4	108.015	268.94	348.587	739.466	500.232	597.321	241.858	612.35	0.394966	0.394966	-1.3402	0.394966	5.47049e-66	5.43741e-66	0.000619453	-2.53186
ENSG00000102302	ENSG00000102302.7	FGD1	protein_coding	1	FGD1	7.92771	20.4457	8.2997	38.1471	30.1951	24.5583	12.2344	30.9768	0.394953	0.394953	-1.34025	0.394953	5.77703e-05	5.74175e-05	0.00192171	-2.53195
ENSG00000100162	ENSG00000100162.14	CENPM	protein_coding	1	CENPM	39.6386	50.328	84.0345	154.055	145.943	142.597	58.0103	147.542	0.393179	0.393179	-1.34674	0.393179	2.249e-17	2.2354e-17	3.03424e-13	-2.54337
ENSG00000231528	ENSG00000231528.2	FAM225A	lncRNA	2	FAM225A	37.2305	1.4312	40.461	56.8685	76.3131	68.2325	26.3843	67.148	0.392927	0.392927	-1.34767	0.392927	5.46888e-09	5.43547e-09	0.031244	-2.545
ENSG00000037897	ENSG00000037897.16	METTL1	protein_coding	1	METTL1	50.5392	56.619	82.997	192.202	139.904	158.441	63.3951	163.526	0.387676	0.387676	-1.36707	0.387676	1.39011e-19	1.38159e-19	1.95028e-08	-2.57947
ENSG00000152253	ENSG00000152253.8	SPC25	protein_coding	1								0.01	0.01	1	0.387324	0	1	1	0.99005	0.0147343	-2.58182
ENSG00000146918	ENSG00000146918.19	NCAPG	protein_coding	1								0.01	0.01	1	0.387134	0	1	1	0.99005	0.00131586	-2.58309
ENSG00000189057	ENSG00000189057.10	FAM111B	protein_coding	1	FAM111B	129.816	323.986	395.273	944.873	726.695	527.607	283.035	733.069	0.386097	0.386097	-1.37297	0.386097	7.86349e-81	7.81536e-81	0.0466306	-2.59002
ENSG00000106804	ENSG00000106804.7	C5	protein_coding	1	C5	33.6928	86.5012	89.2218	188.534	184.19	172.7	69.8153	181.818	0.383984	0.383984	-1.38088	0.383984	5.26869e-22	5.2361e-22	1.02018e-12	-2.60428
ENSG00000101773	ENSG00000101773.16	RBBP8	protein_coding	1	RBBP8	336.928	312.977	417.06	818.694	1177.61	812.8	355.665	936.378	0.379831	0.379831	-1.39657	0.379831	2.36201e-105	2.34739e-105	1.70885e-05	-2.63275
ENSG00000203814	ENSG00000203814.6	HIST2H2BF	protein_coding	1	HIST2H2BF	960.829	2783.53	3068.84	7126.42	5392.94	5427.29	2271.08	5982.23	0.379637	0.379637	-1.39731	0.379637	0	0	7.70161e-05	-2.63409
ENSG00000125148	ENSG00000125148.6	MT2A	protein_coding	1	MT2A	38.6476	188.73	123.458	252.357	316.042	361.245	116.955	309.891	0.377407	0.377407	-1.40581	0.377407	7.38436e-37	7.33831e-37	0.000167362	-2.64966
ENSG00000157554	ENSG00000157554.18	ERG	protein_coding	1	ERG	11.8916	15.7275	18.6743	31.5447	34.2211	57.0386	15.4411	40.9448	0.377121	0.377121	-1.4069	0.377121	1.93701e-06	1.92478e-06	0.0326378	-2.65167
ENSG00000166508	ENSG00000166508.17	MCM7	protein_coding	1	MCM7	562.867	1045.88	1595.62	2960.8	2261.61	3274.97	1068.13	2832.47	0.377102	0.377102	-1.40697	0.377102	0	0	8.53423e-05	-2.6518
ENSG00000011332	ENSG00000011332.19	DPF1	protein_coding	1	DPF1	13.8735	23.5912	29.049	66.0237	48.3122	62.584	22.1812	58.9833	0.376059	0.376059	-1.41097	0.376059	1.95826e-08	1.94602e-08	4.55743e-08	-2.65915
ENSG00000138587	ENSG00000138587.5	MNS1	protein_coding	1	MNS1	7.92771	17.3002	18.6743	35.2127	52.3382	29.3115	14.6441	38.9641	0.375835	0.375835	-1.41183	0.375835	2.5691e-06	2.55269e-06	0.0126337	-2.66074
ENSG00000134253	ENSG00000134253.9	TRIM45	protein_coding	1	TRIM45	147.654	188.73	218.905	345.524	485.135	654.36	185.106	495.016	0.373939	0.373939	-1.41912	0.373939	8.11611e-58	8.06544e-58	0.0302543	-2.67423
ENSG00000085840	ENSG00000085840.12	ORC1	protein_coding	1	ORC1	44.5934	191.875	177.406	447.494	336.172	323.219	137.968	368.972	0.373927	0.373927	-1.41917	0.373927	5.47403e-44	5.43972e-44	0.000162531	-2.67432
ENSG00000087253	ENSG00000087253.11	LPCAT2	protein_coding	1	LPCAT2	33.6928	47.1825	31.1239	88.7653	124.806	87.1423	37.3431	100.248	0.372507	0.372507	-1.42466	0.372507	2.32622e-13	2.31159e-13	9.68062e-07	-2.68452
ENSG00000131153	ENSG00000131153.8	GINS2	protein_coding	1	GINS2	115.943	344.432	350.662	912.595	648.188	619.503	270.356	726.772	0.371995	0.371995	-1.42664	0.371995	1.32916e-84	1.32084e-84	0.000692134	-2.68821
ENSG00000117399	ENSG00000117399.13	CDC20	protein_coding	1	CDC20	98.1054	410.488	387.99	1054.38	567.557	798.913	298.871	806.959	0.370367	0.370367	-1.43297	0.370367	1.79304e-94	1.78177e-94	0.027728	-2.70002
ENSG00000007968	ENSG00000007968.6	E2F2	protein_coding	1	E2F2	72.3404	128.965	180.519	421.085	286.853	326.388	127.285	344.785	0.369171	0.369171	-1.43764	0.369171	1.13275e-41	1.12561e-41	3.24383e-05	-2.70877
ENSG00000160447	ENSG00000160447.6	PKN3	protein_coding	1	PKN3	49.5482	70.7737	61.2103	135.715	175.132	181.415	60.5207	164.097	0.36881	0.36881	-1.43905	0.36881	5.27408e-21	5.24073e-21	8.97349e-12	-2.71142
ENSG00000121211	ENSG00000121211.7	MND1	protein_coding	1	MND1	17.8374	66.0555	72.6224	133.515	155.001	136.259	52.1817	141.602	0.368511	0.368511	-1.44022	0.368511	2.84985e-18	2.83187e-18	5.42647e-08	-2.71363
ENSG00000226887	ENSG00000226887.7	ERVMER34-1	protein_coding	1	ERVMER34-1	22.7922	34.6005	37.3487	68.9581	80.5203	109.324	31.5904	86.2775	0.366149	0.366149	-1.4495	0.366149	4.27317e-12	4.24588e-12	0.000137514	-2.73113
ENSG00000171016	ENSG00000171016.11	PYGO1	protein_coding	1	PYGO1	8.91868	25.164	8.2997	38.8807	49.3187	27.7271	14.1375	38.6521	0.365761	0.365761	-1.45103	0.365761	3.13603e-06	3.11609e-06	0.00524606	-2.73402
ENSG00000005961	ENSG00000005961.17	ITGA2B	protein_coding	1								0.01	0.01	1	0.363417	0	1	1	0.99005	0.0289261	-2.75166
ENSG00000154839	ENSG00000154839.9	SKA1	protein_coding	1	SKA1	19.8193	83.3557	63.2852	143.785	168.086	147.35	55.4967	153.084	0.362526	0.362526	-1.46384	0.362526	3.86198e-20	3.83732e-20	3.38192e-09	-2.75842
ENSG00000231007	ENSG00000231007.5	CDC20P1	processed_pseudogene	2								0.01	0.01	1	0.362409	0	1	1	0.99005	0.0319105	-2.75932
ENSG00000115919	ENSG00000115919.14	KYNU	protein_coding	1	KYNU	877.994	641.682	616.253	2003.45	2242.49	1688.18	711.986	1978.05	0.359943	0.359943	-1.47416	0.359943	7.07237e-237	7.02721e-237	8.70415e-14	-2.77822
ENSG00000071539	ENSG00000071539.13	TRIP13	protein_coding	1	TRIP13	108.015	300.395	280.115	799.621	564.648	551.373	229.518	638.558	0.359433	0.359433	-1.47621	0.359433	3.49564e-78	3.47329e-78	0.000107422	-2.78216
ENSG00000144857	ENSG00000144857.14	BOC	protein_coding	1	BOC	18.8283	26.7367	26.974	44.0158	71.4617	87.9345	24.1897	67.814	0.356706	0.356706	-1.48719	0.356706	5.13463e-10	5.10157e-10	0.0161251	-2.80343
ENSG00000055732	ENSG00000055732.12	MCOLN3	protein_coding	1	MCOLN3	26.756	33.0277	19.7118	66.0237	97.6308	62.584	26.5085	75.4229	0.351465	0.351465	-1.50855	0.351465	2.86135e-11	2.84266e-11	5.92115e-05	-2.84523
ENSG00000270882	ENSG00000270882.2	HIST2H4A	protein_coding	1	HIST2H4A	1302.9	3949.76	3949.11	10263.8	8487.15	7572.13	3067.27	8774.35	0.349572	0.349572	-1.51634	0.349572	0	0	1.31081e-06	-2.86064
ENSG00000171208	ENSG00000171208.9	NETO2	protein_coding	1	NETO2	97.1145	207.603	294.639	674.176	542.505	500.672	199.796	572.461	0.349012	0.349012	-1.51865	0.349012	3.81697e-73	3.79215e-73	1.21279e-06	-2.86523
ENSG00000101057	ENSG00000101057.15	MYBL2	protein_coding	1	MYBL2	410.259	993.978	1508.47	3063.5	2307.91	2989.77	970.913	2787.07	0.348363	0.348363	-1.52134	0.348363	0	0	2.85656e-06	-2.87057
ENSG00000117525	ENSG00000117525.13	F3	protein_coding	1	F3	16.8464	33.0277	26.974	101.97	47.3057	72.8827	25.6261	74.0628	0.346004	0.346004	-1.53114	0.346004	2.43879e-11	2.42269e-11	0.0151987	-2.89014
ENSG00000023902	ENSG00000023902.13	PLEKHO1	protein_coding	1	PLEKHO1	30.7199	48.7552	36.3112	147.453	101.657	86.3501	38.6054	111.83	0.345215	0.345215	-1.53443	0.345215	3.651e-16	3.62697e-16	0.000698001	-2.89674
ENSG00000164687	ENSG00000164687.10	FABP5	protein_coding	1	FABP5	10.3258	17.3002	21.3095	62.2311	43.2796	37.3207	16.3219	47.6205	0.342749	0.342749	-1.54478	0.342749	7.00904e-08	6.96266e-08	0.00109349	-2.91759
ENSG00000196890	ENSG00000196890.4	HIST3H2BB	protein_coding	1	HIST3H2BB	109.036	155.702	178.444	510.378	383.508	420.367	147.737	438.094	0.337227	0.337227	-1.56821	0.337227	6.51679e-59	6.47364e-59	1.44995e-13	-2.96536
ENSG00000163873	ENSG00000163873.9	GRIK3	protein_coding	1	GRIK3	56.4849	64.4827	105.821	162.125	223.444	289.154	75.6063	224.918	0.336151	0.336151	-1.57282	0.336151	2.13583e-31	2.12164e-31	0.00344468	-2.97485
ENSG00000169122	ENSG00000169122.11	FAM110B	protein_coding	1	FAM110B	22.7922	9.4365	16.5994	42.5486	48.3122	61.7918	16.286	50.8942	0.319998	0.319998	-1.64387	0.319998	7.6909e-09	7.63835e-09	4.01699e-06	-3.12502
ENSG00000108960	ENSG00000108960.7	MMD	protein_coding	1	MMD	10.9006	62.91	34.2363	107.839	131.852	105.363	36.0256	115.028	0.31319	0.31319	-1.67489	0.31319	4.62785e-18	4.59617e-18	6.33975e-09	-3.19295
ENSG00000119326	ENSG00000119326.14	CTNNAL1	protein_coding	1	CTNNAL1	98.1054	237.485	214.755	696.184	653.221	408.777	183.458	586.07	0.313031	0.313031	-1.67562	0.313031	8.46241e-85	8.40441e-85	0.000187696	-3.19457
ENSG00000174469	ENSG00000174469.17	CNTNAP2	protein_coding	1	CNTNAP2	18.8283	17.3002	25.9366	79.9621	38.2471	81.5969	20.6984	66.612	0.31073	0.31073	-1.68627	0.31073	1.44121e-11	1.43116e-11	0.00577752	-3.21823
ENSG00000183598	ENSG00000183598.3	HIST2H3D	protein_coding	1	HIST2H3D	229.497	672.697	794.437	2138.93	1691.78	1630.16	565.554	1820.3	0.310693	0.310693	-1.68644	0.310693	1.35501e-260	1.3457e-260	9.44584e-09	-3.21861
ENSG00000091527	ENSG00000091527.15	CDV3	protein_coding	1	CDV3	2186.07	2516.4	2648.64	7965.4	9945.26	6617.27	2450.38	8175.99	0.299704	0.299704	-1.73839	0.299704	0	0	1.25282e-09	-3.33662
ENSG00000203852	ENSG00000203852.3	HIST2H3A	protein_coding	1	HIST2H3A	355.875	1455.8	1769.36	4889.47	3883.83	3382.96	1193.69	4052.1	0.294585	0.294585	-1.76324	0.294585	0	0	4.76298e-06	-3.3946
ENSG00000115325	ENSG00000115325.13	DOK1	protein_coding	1	DOK1	11.8916	28.3095	18.6743	74.0933	61.3967	68.9217	19.6351	68.1472	0.288128	0.288128	-1.79522	0.288128	1.43744e-12	1.42711e-12	2.15089e-06	-3.47068
ENSG00000166582	ENSG00000166582.9	CENPV	protein_coding	1	CENPV	6.93675	20.4457	9.33716	44.7494	56.3642	27.7271	12.2499	42.9569	0.285167	0.285167	-1.81012	0.285167	1.83333e-08	1.82017e-08	0.00163884	-3.50672
ENSG00000144355	ENSG00000144355.14	DLX1	protein_coding	1	DLX1	20.8102	15.7275	31.1239	93.9004	59.3837	92.6878	22.5639	82.0006	0.275167	0.275167	-1.86162	0.275167	2.77951e-15	2.75925e-15	2.73549e-07	-3.63416
ENSG00000145860	ENSG00000145860.11	RNF145	protein_coding	1	RNF145	22.7922	29.8822	17.6369	60.155	112.728	91.1034	23.4471	88.0056	0.266427	0.266427	-1.90819	0.266427	1.24199e-16	1.23285e-16	9.25328e-05	-3.75337
ENSG00000180592	ENSG00000180592.16	SKIDA1	protein_coding	1	SKIDA1	16.8464	15.7275	16.5994	71.1589	44.2861	69.7139	16.4011	61.7296	0.265692	0.265692	-1.91217	0.265692	3.32394e-12	3.29941e-12	3.29842e-08	-3.76375
ENSG00000196632	ENSG00000196632.10	WNK3	protein_coding	1	WNK3	1.98193	3.1455	6.22478	8.80317	15.0975	19.0129	3.79407	14.3145	0.26505	0.26505	-1.91566	0.26505	0.000299152	0.000296797	0.0415836	-3.77287
ENSG00000109255	ENSG00000109255.11	NMU	protein_coding	1	NMU	2.97289	23.5912	8.2997	41.815	26.1691	64.1684	11.6313	44.0609	0.263982	0.263982	-1.92149	0.263982	2.24542e-09	2.22864e-09	0.0155668	-3.78813
ENSG00000271013	ENSG00000271013.1	LRRC37A9P	processed_pseudogene	2	LRRC37A9P	0.990964	6.291	17.6369	29.3439	23.1496	41.9868	8.31628	31.5034	0.26398	0.26398	-1.9215	0.26398	5.04456e-07	5.00707e-07	0.00704571	-3.78816
ENSG00000092621	ENSG00000092621.11	PHGDH	protein_coding	1	PHGDH	99.0964	380.605	178.444	618.422	1176.6	710.606	219.392	835.22	0.262675	0.262675	-1.92865	0.262675	1.34842e-142	1.3385e-142	0.00400347	-3.80698
ENSG00000122694	ENSG00000122694.15	GLIPR2	protein_coding	1	GLIPR2	2.97289	1.57275	14.5245	32.2783	16.1041	26.9349	6.36671	25.1157	0.253495	0.253495	-1.97997	0.253495	4.3453e-06	4.31236e-06	0.0149664	-3.94486
ENSG00000162620	ENSG00000162620.15	LRRIQ3	protein_coding	1	LRRIQ3	2.97289	1.57275	6.22478	10.2704	20.1301	15.0519	3.60014	15.1608	0.237464	0.237464	-2.07422	0.237464	0.000152497	0.000151278	0.0147463	-4.21116
ENSG00000082482	ENSG00000082482.13	KCNK2	protein_coding	1	KCNK2	30.7199	31.455	28.0115	98.302	142.923	142.597	30.0721	127.951	0.235029	0.235029	-2.08909	0.235029	1.66982e-25	1.65708e-25	1.39536e-11	-4.25479
ENSG00000084628	ENSG00000084628.9	NKAIN1	protein_coding	1	NKAIN1	9.90964	17.3002	15.5619	57.9542	81.5268	49.9088	14.2673	63.1399	0.225963	0.225963	-2.14584	0.225963	7.01314e-14	6.95877e-14	8.65678e-08	-4.42551
ENSG00000214223	ENSG00000214223.4	HNRNPA1P10	processed_pseudogene	2	HNRNPA1P10	4.36024	0	6.80576	22.8002	10.8602	16.5095	3.732	16.7333	0.223028	0.223028	-2.1647	0.223028	4.25579e-05	4.221e-05	0.0105091	-4.48374
ENSG00000198797	ENSG00000198797.6	BRINP2	protein_coding	1	BRINP2	14.8645	4.71825	16.5994	69.6917	39.2536	56.2464	12.0707	55.0739	0.219173	0.219173	-2.18986	0.219173	1.97747e-12	1.96206e-12	5.77059e-06	-4.56261
ENSG00000168306	ENSG00000168306.12	ACOX2	protein_coding	1	ACOX2	7.92771	15.7275	12.4496	39.6142	52.3382	74.4671	12.0449	55.4832	0.217091	0.217091	-2.20363	0.217091	1.43538e-12	1.42418e-12	7.31398e-05	-4.60635
ENSG00000276840	ENSG00000276840.1	PMS2P10	transcribed_unprocessed_pseudogene	2	PMS2P10	1.30807	0.534735	9.20229	17.1295	11.5849	26.1506	3.6917	18.2983	0.201751	0.201751	-2.30935	0.201751	1.16373e-05	1.15404e-05	0.0238247	-4.95661
ENSG00000155380	ENSG00000155380.11	SLC16A1	protein_coding	1	SLC16A1	17.8374	37.746	44.6109	214.21	166.073	137.051	33.4081	172.455	0.193721	0.193721	-2.36795	0.193721	9.52634e-39	9.44961e-39	3.54891e-10	-5.16207
ENSG00000229186	ENSG00000229186.4	ADAM1A	unitary_pseudogene	2	ADAM1A	4.36024	2.94104	10.4887	15.633	46.8024	33.6369	5.94001	32.0341	0.185428	0.185428	-2.43107	0.185428	3.46987e-09	3.44072e-09	0.0443232	-5.39294
ENSG00000169618	ENSG00000169618.6	PROKR1	protein_coding	1	PROKR1	0.990964	0	5.18731	15.4055	7.04552	13.1823	2.06943	11.8878	0.17408	0.17408	-2.52218	0.17408	0.000489766	0.000485709	0.00846979	-5.74448
ENSG00000164362	ENSG00000164362.18	TERT	protein_coding	1	TERT	0.990964	3.1455	3.11239	10.2704	20.1301	12.6752	2.42628	14.3686	0.168861	0.168861	-2.56609	0.168861	5.98893e-05	5.9376e-05	0.00106123	-5.92204
ENSG00000144354	ENSG00000144354.13	CDCA7	protein_coding	1	CDCA7	14.8645	51.9007	50.8357	300.775	239.548	186.96	39.2103	242.438	0.161734	0.161734	-2.62831	0.161734	2.53617e-59	2.51497e-59	5.38439e-11	-6.18301
ENSG00000115318	ENSG00000115318.11	LOXL3	protein_coding	1	LOXL3	0	1.57275	13.487	39.6142	29.1886	30.1037	5.02992	32.9789	0.15252	0.15252	-2.71293	0.15252	1.56008e-09	1.5469e-09	3.43641e-08	-6.55653
ENSG00000215515	ENSG00000215515.2	IFIT1P1	processed_pseudogene	2	IFIT1P1	0.990964	1.57275	3.11239	15.4055	15.0975	7.12983	1.90203	12.5543	0.151505	0.151505	-2.72257	0.151505	4.47223e-05	4.43126e-05	0.00255425	-6.60046
ENSG00000132932	ENSG00000132932.16	ATP8A2	protein_coding	1	ATP8A2	11.8916	26.7367	14.5245	82.8965	179.158	100.61	17.7276	120.898	0.146633	0.146633	-2.76972	0.146633	2.23087e-32	2.21178e-32	0.000278792	-6.81976
ENSG00000133101	ENSG00000133101.9	CCNA1	protein_coding	1	CCNA1	0	0	7.26224	27.1431	10.065	15.8441	2.43075	17.6941	0.137376	0.137376	-2.86379	0.137376	3.2662e-06	3.23736e-06	0.0261751	-7.27927
ENSG00000180730	ENSG00000180730.4	SHISA2	protein_coding	1	SHISA2	81.259	36.1732	50.8357	220.079	671.338	465.815	56.0993	452.421	0.123998	0.123998	-3.01161	0.123998	2.3905e-123	2.36964e-123	0.0132748	-8.06464
ENSG00000117114	ENSG00000117114.19	ADGRL2	protein_coding	1	ADGRL2	5.94578	9.4365	10.3746	49.8846	60.3902	114.077	8.59564	74.794	0.114924	0.114924	-3.12125	0.114924	8.06612e-23	7.99441e-23	0.000984588	-8.70139
ENSG00000163710	ENSG00000163710.7	PCOLCE2	protein_coding	1	PCOLCE2	0.990964	4.71825	5.18731	44.0158	26.1691	28.5193	3.64218	32.9114	0.110666	0.110666	-3.17572	0.110666	3.05205e-11	3.02444e-11	4.8056e-08	-9.03619
ENSG00000175832	ENSG00000175832.12	ETV4	protein_coding	1	ETV4	1.98193	1.57275	4.14985	17.6063	41.2666	15.8441	2.57818	24.9157	0.103476	0.103476	-3.27263	0.103476	4.73336e-09	4.69002e-09	0.0153329	-9.66407
ENSG00000156103	ENSG00000156103.15	MMP16	protein_coding	1	MMP16	11.8916	4.71825	23.8616	172.395	101.657	255.882	13.5005	176.655	0.0764231	0.0764231	-3.70985	0.0764231	5.03796e-58	4.9915e-58	1.56425e-05	-13.0851
ENSG00000162891	ENSG00000162891.10	IL20	protein_coding	1	IL20	0	1.57275	0	8.06957	4.02601	11.0908	0.53425	7.73881	0.0690352	0.0690352	-3.85652	0.0690352	0.000439968	0.00043559	0.00272682	-14.4854
ENSG00000170819	ENSG00000170819.4	BFSP2	protein_coding	1	BFSP2	0	6.291	7.26224	38.8807	124.806	68.9217	4.52775	77.5462	0.0583877	0.0583877	-4.09819	0.0583877	3.19335e-28	3.16321e-28	0.000819646	-17.1269
ENSG00000134363	ENSG00000134363.11	FST	protein_coding	1	FST	0.990964	1.57275	1.03746	64.5566	0	0.792203	1.21039	21.7929	0.0555406	0.0555406	-4.17031	0.0555406	7.54944e-09	7.47775e-09	0.04672	-18.0048
ENSG00000068366	ENSG00000068366.19	ACSL4	protein_coding	1	ACSL4	0	1.57275	0	18.3399	6.03902	6.33762	0.53425	10.2489	0.0521278	0.0521278	-4.2618	0.0521278	3.57537e-05	3.53979e-05	0.0339602	-19.1836
ENSG00000152402	ENSG00000152402.10	GUCY1A2	protein_coding	1	GUCY1A2	0.990964	0	2.07493	25.6759	18.1171	26.9349	1.03196	23.586	0.0437533	0.0437533	-4.51446	0.0437533	1.36007e-09	1.34711e-09	0.0216801	-22.8554
ENSG00000148513	ENSG00000148513.17	ANKRD30A	protein_coding	1	ANKRD30A	1.98193	0	0	141.584	0	0	0.670643	47.2048	0.0142071	0.0142071	-6.13724	0.0142071	3.18845e-21	3.15672e-21	0.00295126	-70.3873

## Sheet: protein coding 
Columna1	Columna12	gene symbol	tipo de codi	tipo	gene symbol2	R1	R2	R3	W1	W2	W3	PromedioR +0.01	PromedioW +0.01	FC +0.01	FC vilma	Log2FC+0.1	Mi Real FC + 0.01	pvalue- Ara Poisson	pvalue- Ara Poisson +0.01	p value Vilma	FC arriba y abajo
ENSG00000215182	ENSG00000215182.8	MUC5AC	protein_coding	1	MUC5AC	40.6295	25.164	53.9792	0	0	0	39.9342	0.01	3993.42	3993.42	11.9634	3993.42	0	4.85369e-125	0	3993.42
ENSG00000104368	ENSG00000104368.17	PLAT	protein_coding	1	PLAT	1205.01	106.947	198.155	4.40158	3.01951	4.75322	503.381	4.0681	123.739	123.739	6.95115	123.739	0	0	8.61555e-08	123.739
ENSG00000155657	ENSG00000155657.24	TTN	protein_coding	1	TTN	11.8916	3.1455	19.7118	0.733597	0	0	11.593	0.254532	45.5461	45.5461	5.50925	45.5461	3.66729e-15	5.64256e-15	0.000480457	45.5461
ENSG00000019102	ENSG00000019102.11	VSIG2	protein_coding	1	VSIG2	24.7741	3.1455	13.487	0	1.0065	0	13.8122	0.345501	39.9773	39.9773	5.32111	39.9773	7.83491e-17	1.13635e-16	0.000857956	39.9773
ENSG00000106258	ENSG00000106258.13	CYP3A5	protein_coding	1	CYP3A5	16.8464	1.57275	11.4121	0.733597	0	0	9.95374	0.254532	39.106	39.106	5.28932	39.106	6.7463e-12	9.58038e-12	0.00216165	39.106
ENSG00000102962	ENSG00000102962.4	CCL22	protein_coding	1	CCL22	10.9006	1.57275	16.5994	0.733597	0	0	9.70092	0.254532	38.1127	38.1127	5.2522	38.1127	6.7463e-12	9.58038e-12	0.00243215	38.1127
ENSG00000165949	ENSG00000165949.12	IFI27	protein_coding	1	IFI27	68.3765	1.57275	38.3861	0.733597	0	2.37661	36.1218	1.04674	34.509	34.509	5.1089	34.509	3.49352e-42	4.88656e-42	0.00255997	34.509
ENSG00000155011	ENSG00000155011.8	DKK2	protein_coding	1	DKK2	30.7199	4.71825	13.487	0.733597	0	0.792203	16.3184	0.5186	31.4662	31.4662	4.97573	31.4662	5.76131e-19	7.78891e-19	0.00276397	31.4662
ENSG00000102575	ENSG00000102575.10	ACP5	protein_coding	1	ACP5	41.6205	3.1455	20.7493	1.46719	0	0.792203	21.8484	0.763132	28.6299	28.6299	4.83945	28.6299	2.39262e-23	3.12486e-23	0.00452938	28.6299
ENSG00000185745	ENSG00000185745.9	IFIT1	protein_coding	1	IFIT1	49.5482	9.4365	127.608	1.46719	0	5.54542	62.2075	2.34754	26.499	26.499	4.72787	26.499	2.23856e-64	2.88783e-64	0.00907567	26.499
ENSG00000211891	ENSG00000211891.5	IGHE	protein_coding	1	IGHE	59.6461	6.291	13.487	2.20079	0	0.792203	26.4847	1.00766	26.2833	26.2833	4.71607	26.2833	8.60404e-28	1.10402e-27	0.000969588	26.2833
ENSG00000169035	ENSG00000169035.11	KLK7	protein_coding	1	KLK7	45.5843	11.0092	10.3746	0.733597	1.0065	0.792203	22.3327	0.854101	26.1477	26.1477	4.70861	26.1477	9.19018e-24	1.17898e-23	0.0116281	26.1477
ENSG00000254870	ENSG00000254870.5	ATP6V1G2-DDX39B	protein_coding	1	ATP6V1G2-DDX39B	7.42232	38.1864	11.132	0	0	2.41622	18.9236	0.815406	23.2075	23.2075	4.53652	23.2075	1.41954e-18	1.75496e-18	0.0149479	23.2075
ENSG00000167754	ENSG00000167754.12	KLK5	protein_coding	1	KLK5	24.7741	4.71825	0	0.733597	0	0.792203	9.84078	0.5186	18.9757	18.9757	4.24608	18.9757	3.77349e-09	4.45149e-09	0.0354668	18.9757
ENSG00000203685	ENSG00000203685.9	C1orf95	protein_coding	1	C1orf95	73.3313	22.0185	44.6109	3.66799	3.01951	0.792203	46.6636	2.50323	18.6413	18.6413	4.22043	18.6413	2.67747e-41	3.18675e-41	9.65637e-07	18.6413
ENSG00000164116	ENSG00000164116.16	GUCY1A3	protein_coding	1	GUCY1A3	205.13	468.679	562.305	35.2127	12.078	20.5973	412.048	22.6393	18.2005	18.2005	4.18591	18.2005	0	0	7.16853e-09	18.2005
ENSG00000105388	ENSG00000105388.15	CEACAM5	protein_coding	1	CEACAM5	989.943	139.975	1298.9	22.0079	36.2341	76.8437	809.617	45.0386	17.9761	17.9761	4.16801	17.9761	0	0	0.000278271	17.9761
ENSG00000135144	ENSG00000135144.7	DTX1	protein_coding	1	DTX1	7.92771	9.4365	1.03746	0	1.0065	0	6.14389	0.345501	17.7826	17.7826	4.15239	17.7826	1.4162e-06	1.6723e-06	0.0330859	17.7826
ENSG00000126709	ENSG00000126709.14	IFI6	protein_coding	1	IFI6	2802.45	218.612	2198.38	66.7573	28.1821	201.22	1739.82	98.7297	17.6221	17.6221	4.13931	17.6221	0	0	0.00192139	17.6221
ENSG00000180535	ENSG00000180535.3	BHLHA15	protein_coding	1	BHLHA15	8.91868	25.164	11.4121	0	1.0065	1.58441	15.1749	0.873636	17.3698	17.3698	4.11851	17.3698	3.57596e-14	4.20771e-14	0.000165933	17.3698
ENSG00000205413	ENSG00000205413.7	SAMD9	protein_coding	1	SAMD9	174.41	77.0647	160.807	4.40158	8.05203	11.883	137.437	8.12222	16.9211	16.9211	4.08075	16.9211	2.1328e-114	2.4998e-114	2.10942e-15	16.9211
ENSG00000129226	ENSG00000129226.13	CD68	protein_coding	1	CD68	143.521	66.197	35.4294	2.93439	2.41561	9.55397	81.7259	4.97799	16.4175	16.4175	4.03716	16.4175	2.95015e-67	3.43748e-67	0.000997655	16.4175
ENSG00000089127	ENSG00000089127.12	OAS1	protein_coding	1	OAS1	119.907	33.0277	147.32	1.46719	6.03902	11.0908	100.095	6.20902	16.1209	16.1209	4.01086	16.1209	3.71615e-82	4.32267e-82	1.51354e-06	16.1209
ENSG00000178597	ENSG00000178597.5	PSAPL1	protein_coding	1	PSAPL1	7.92771	1.57275	18.6743	0	1.0065	0.792203	9.4016	0.609569	15.4234	15.4234	3.94704	15.4234	1.51495e-08	1.74064e-08	0.0369565	15.4234
ENSG00000169429	ENSG00000169429.10	CXCL8	protein_coding	1	CXCL8	3.96386	1.57275	17.6369	0.733597	0	0.792203	7.73449	0.5186	14.9142	14.9142	3.89861	14.9142	1.05032e-06	1.19172e-06	0.0494756	14.9142
ENSG00000111335	ENSG00000111335.12	OAS2	protein_coding	1	OAS2	25.7651	3.1455	40.461	1.46719	0	3.16881	23.1339	1.55534	14.8739	14.8739	3.89471	14.8739	1.83611e-19	2.10856e-19	0.00539301	14.8739
ENSG00000196684	ENSG00000196684.12	HSH2D	protein_coding	1	HSH2D	400.349	51.9007	79.8846	9.53676	14.091	12.6752	177.388	12.111	14.6468	14.6468	3.87252	14.6468	7.23858e-137	8.29484e-137	0.00167788	14.6468
ENSG00000070526	ENSG00000070526.14	ST6GALNAC1	protein_coding	1	ST6GALNAC1	21.8012	7.86375	38.3861	1.46719	0	3.16881	22.6937	1.55534	14.5909	14.5909	3.86699	14.5909	2.73278e-18	3.1181e-18	0.000709856	14.5909
ENSG00000139220	ENSG00000139220.16	PPFIA2	protein_coding	1	PPFIA2	121.889	42.4642	111.009	16.1391	0	3.16881	91.7971	6.44598	14.241	14.241	3.83198	14.241	4.54851e-70	5.18662e-70	1.61182e-08	14.241
ENSG00000260220	ENSG00000260220.5	CCDC187	protein_coding	1	CCDC187	20.8102	4.71825	9.33716	0.733597	1.0065	0.792203	11.6319	0.854101	13.6189	13.6189	3.76753	13.6189	1.66953e-09	1.88155e-09	0.0054118	13.6189
ENSG00000187045	ENSG00000187045.16	TMPRSS6	protein_coding	1	TMPRSS6	26.756	6.291	11.4121	1.46719	1.0065	0.792203	14.8297	1.09863	13.4983	13.4983	3.75471	13.4983	1.26808e-11	1.42693e-11	0.00499371	13.4983
ENSG00000108602	ENSG00000108602.17	ALDH3A1	protein_coding	1	ALDH3A1	32.7018	11.0092	183.631	0	3.01951	14.2597	75.7907	5.76972	13.1359	13.1359	3.71545	13.1359	1.36171e-55	1.53548e-55	0.0068235	13.1359
ENSG00000155093	ENSG00000155093.17	PTPRN2	protein_coding	1	PTPRN2	246.75	67.6282	178.444	11.7376	10.065	16.6363	164.284	12.823	12.8117	12.8117	3.67939	12.8117	3.74144e-118	4.2098e-118	1.39669e-06	12.8117
ENSG00000132554	ENSG00000132554.19	RGS22	protein_coding	1	RGS22	548.994	385.324	436.772	33.7455	24.1561	49.1166	457.04	35.6827	12.8084	12.8084	3.67902	12.8084	0	0	0	12.8084
ENSG00000128422	ENSG00000128422.15	KRT17	protein_coding	1	KRT17	25.7651	4.71825	14.5245	2.93439	0	0.792203	15.0126	1.2522	11.989	11.989	3.58364	11.989	5.7132e-12	6.37925e-12	0.00537214	11.989
ENSG00000222038	ENSG00000222038.3	POTEJ	protein_coding	1	POTEJ	7.73943	19.9425	101.983	5.78808	0	5.20477	43.2315	3.67429	11.766	11.766	3.55655	11.766	7.56857e-31	8.42492e-31	0.0187606	11.766
ENSG00000136542	ENSG00000136542.8	GALNT5	protein_coding	1	GALNT5	107.024	28.3095	116.196	4.40158	8.05203	9.50644	83.8531	7.33002	11.4397	11.4397	3.51598	11.4397	9.5356e-57	1.05734e-56	5.42556e-06	11.4397
ENSG00000196639	ENSG00000196639.6	HRH1	protein_coding	1	HRH1	2.97289	14.1547	8.2997	1.46719	0	0.792203	8.48578	0.763132	11.1197	11.1197	3.47504	11.1197	1.20884e-06	1.33001e-06	0.0304253	11.1197
ENSG00000145451	ENSG00000145451.12	GLRA3	protein_coding	1	GLRA3	1722.3	408.915	1076.89	188.534	42.2731	61.7918	1069.38	97.5432	10.9631	10.9631	3.45458	10.9631	0	0	0.000496868	10.9631
ENSG00000204396	ENSG00000204396.10	VWA7	protein_coding	1	VWA7	79.2771	37.746	46.6858	9.53676	2.01301	3.96102	54.5796	5.18026	10.5361	10.5361	3.39727	10.5361	8.33571e-36	9.16042e-36	2.92923e-08	10.5361
ENSG00000130513	ENSG00000130513.6	GDF15	protein_coding	1	GDF15	5056.89	1712.72	1579.02	85.0973	566.661	144.181	2782.89	265.323	10.4887	10.4887	3.39076	10.4887	0	0	0.0233886	10.4887
ENSG00000065618	ENSG00000065618.16	COL17A1	protein_coding	1	COL17A1	7.92771	4.71825	14.5245	0	1.0065	1.58441	9.06681	0.873636	10.3782	10.3782	3.37549	10.3782	3.10558e-07	3.41034e-07	0.00128038	10.3782
ENSG00000046774	ENSG00000046774.9	MAGEC2	protein_coding	1	MAGEC2	21.8012	6.291	14.5245	0.733597	1.0065	2.37661	14.2156	1.38224	10.2845	10.2845	3.36239	10.2845	2.44142e-10	2.67576e-10	0.000185317	10.2845
ENSG00000087076	ENSG00000087076.8	HSD17B14	protein_coding	1	HSD17B14	29.7289	22.0185	4.14985	3.66799	1.0065	0.792203	18.6424	1.83223	10.1747	10.1747	3.34692	10.1747	1.23918e-12	1.35386e-12	0.023675	10.1747
ENSG00000080031	ENSG00000080031.9	PTPRH	protein_coding	1	PTPRH	139.726	17.3002	33.1988	4.40158	8.05203	6.33762	63.4183	6.27374	10.1085	10.1085	3.3375	10.1085	1.52404e-40	1.6684e-40	0.00690821	10.1085
ENSG00000147573	ENSG00000147573.16	TRIM55	protein_coding	1	TRIM55	12.8825	6.291	4.14985	0.733597	0	1.58441	7.78446	0.782668	9.94606	9.94606	3.31413	9.94606	1.50645e-05	1.63194e-05	0.01424	9.94606
ENSG00000182983	ENSG00000182983.14	ZNF662	protein_coding	1	ZNF662	31.7108	17.3002	8.2997	2.93439	2.01301	0.792203	19.1136	1.9232	9.93844	9.93844	3.31302	9.93844	2.73815e-13	2.99318e-13	0.00437058	9.93844
ENSG00000102445	ENSG00000102445.18	KIAA0226L	protein_coding	1	KIAA0226L	321.072	50.328	53.9481	33.7455	6.03902	3.16881	141.793	14.3278	9.89636	9.89636	3.3069	9.89636	3.03363e-87	3.31416e-87	0.0212484	9.89636
ENSG00000163072	ENSG00000163072.14	NOSTRIN	protein_coding	1	NOSTRIN	52.5211	31.455	30.0864	8.80317	2.01301	0.792203	38.0308	3.87946	9.80313	9.80313	3.29324	9.80313	8.54482e-25	9.33157e-25	5.19615e-09	9.80313
ENSG00000137628	ENSG00000137628.16	DDX60	protein_coding	1	DDX60	81.259	4.71825	94.4091	1.46719	2.01301	15.0519	60.1388	6.18735	9.71963	9.71963	3.2809	9.71963	7.00133e-38	7.63811e-38	0.0118535	9.71963
ENSG00000127249	ENSG00000127249.14	ATP13A4	protein_coding	1	ATP13A4	28.738	17.3002	61.2103	2.20079	2.01301	7.12983	35.7595	3.79121	9.43222	9.43222	3.2376	9.43222	3.63648e-22	3.94898e-22	0.00167573	9.43222
ENSG00000214652	ENSG00000214652.5	ZNF727	protein_coding	1	ZNF727	5.00437	25.164	12.4496	0.733597	3.02957	0.792203	14.216	1.52846	9.30086	9.30086	3.21736	9.30086	8.7051e-10	9.44802e-10	0.0198753	9.30086
ENSG00000166819	ENSG00000166819.11	PLIN1	protein_coding	1	PLIN1	72.3404	34.6005	24.8991	6.60237	2.01301	5.54542	43.9567	4.73027	9.29264	9.29264	3.21609	9.29264	1.41069e-26	1.52971e-26	0.000948244	9.29264
ENSG00000244474	ENSG00000244474.5	UGT1A4	protein_coding	1	UGT1A4	26.3894	59.2298	8.3412	2.51624	7.81046	0	31.3301	3.45223	9.07531	9.07531	3.18195	9.07531	1.70643e-19	1.84842e-19	0.0374803	9.07531
ENSG00000186474	ENSG00000186474.15	KLK12	protein_coding	1	KLK12	162.518	84.9285	53.9481	23.4751	1.0065	9.50644	100.475	11.3394	8.86073	8.86073	3.14742	8.86073	3.39018e-58	3.66603e-58	0.00153855	8.86073
ENSG00000160862	ENSG00000160862.12	AZGP1	protein_coding	1	AZGP1	95.1325	28.2151	54.8299	5.13518	5.03252	10.2986	59.4025	6.83211	8.69461	8.69461	3.12012	8.69461	1.24848e-34	1.34763e-34	0.000173529	8.69461
ENSG00000117983	ENSG00000117983.17	MUC5B	protein_coding	1	MUC5B	1058.35	1563.31	1702.45	57.2206	222.437	217.856	1441.38	165.848	8.69097	8.69097	3.11952	8.69097	0	0	0	8.69097
ENSG00000105523	ENSG00000105523.3	FAM83E	protein_coding	1	FAM83E	106.033	23.5912	59.1354	8.80317	5.03252	7.92203	62.9299	7.26257	8.66496	8.66496	3.11519	8.66496	5.04494e-36	5.44018e-36	0.00212098	8.66496
ENSG00000144648	ENSG00000144648.15	ACKR2	protein_coding	1	ACKR2	57.2083	35.4341	40.0564	8.06957	2.01301	5.54542	44.2429	5.21933	8.47674	8.47674	3.08351	8.47674	7.10276e-26	7.65123e-26	1.22125e-14	8.47674
ENSG00000137699	ENSG00000137699.16	TRIM29	protein_coding	1	TRIM29	67.3855	22.0185	48.7607	2.20079	4.02601	10.2986	46.0649	5.51848	8.34739	8.34739	3.06133	8.34739	9.00729e-27	9.69361e-27	1.04492e-05	8.34739
ENSG00000119922	ENSG00000119922.8	IFIT2	protein_coding	1	IFIT2	21.8012	3.1455	23.8616	0.733597	2.01301	3.16881	16.2794	1.98181	8.21445	8.21445	3.03816	8.21445	3.47425e-10	3.72966e-10	0.00473014	8.21445
ENSG00000026950	ENSG00000026950.16	BTN3A1	protein_coding	1	BTN3A1	43.1267	45.5626	14.9602	4.84174	3.01951	4.75322	34.5598	4.21482	8.19959	8.19959	3.03555	8.19959	8.14943e-20	8.747e-20	0.000141081	8.19959
ENSG00000124762	ENSG00000124762.13	CDKN1A	protein_coding	1	CDKN1A	9432.99	4468.18	5246.45	669.041	916.924	796.956	6382.55	794.317	8.03527	8.03527	3.00635	8.03527	0	0	4.82e-07	8.03527
ENSG00000167757	ENSG00000167757.13	KLK11	protein_coding	1	KLK11	1869.95	706.165	875.618	289.771	30.1951	121.207	1150.59	147.068	7.82352	7.82352	2.96782	7.82352	0	0	0.00287412	7.82352
ENSG00000267795	ENSG00000267795.5	SMIM22	protein_coding	1	SMIM22	109.006	33.0277	65.3601	11.004	7.04552	8.71423	69.1413	8.93124	7.74151	7.74151	2.95262	7.74151	2.96198e-37	3.16819e-37	0.000178119	7.74151
ENSG00000117472	ENSG00000117472.9	TSPAN1	protein_coding	1	TSPAN1	418.187	132.111	339.25	25.6759	41.2666	48.3244	296.526	38.4323	7.71554	7.71554	2.94777	7.71554	5.8085e-153	6.21118e-153	3.47812e-06	7.71554
ENSG00000186470	ENSG00000186470.13	BTN3A2	protein_coding	1	BTN3A2	16.777	29.5677	9.33716	0.814293	4.02601	2.37661	18.5706	2.41564	7.68767	7.68767	2.94255	7.68767	1.02577e-10	1.0943e-10	0.00113331	7.68767
ENSG00000219607	ENSG00000219607.3	PPP1R3G	protein_coding	1	PPP1R3G	30.7199	28.3095	34.2363	5.13518	3.01951	3.96102	31.0985	4.04857	7.68137	7.68137	2.94136	7.68137	1.33076e-17	1.4225e-17	0.00410971	7.68137
ENSG00000148346	ENSG00000148346.11	LCN2	protein_coding	1	LCN2	183.328	25.164	114.121	8.80317	7.04552	26.9349	107.548	14.2712	7.536	7.536	2.9138	7.536	1.63102e-55	1.74056e-55	0.0188406	7.536
ENSG00000204385	ENSG00000204385.10	SLC44A4	protein_coding	1	SLC44A4	23.7831	4.71825	13.487	0.733597	4.02601	0.792203	14.0061	1.8606	7.52773	7.52773	2.91222	7.52773	7.5351e-08	1.0634e-08	0.00830311	7.52773
ENSG00000130822	ENSG00000130822.15	PNCK	protein_coding	1	PNCK	11.8916	6.291	5.18731	0.733597	0	2.37661	7.79996	1.04674	7.4517	7.4517	2.89757	7.4517	9.05726e-05	9.5904e-05	0.0212512	7.4517
ENSG00000009765	ENSG00000009765.14	IYD	protein_coding	1	IYD	33.6928	14.1547	22.8242	4.40158	3.01951	2.37661	23.5672	3.2759	7.19412	7.19412	2.84682	7.19412	9.79967e-13	1.04089e-12	2.2165e-06	7.19412
ENSG00000103184	ENSG00000103184.11	SEC14L5	protein_coding	1	SEC14L5	19.8193	11.0092	8.2997	0.733597	0	4.75322	13.0527	1.83894	7.09798	7.09798	2.82741	7.09798	6.60709e-08	7.02187e-08	0.00285189	7.09798
ENSG00000182111	ENSG00000182111.8	ZNF716	protein_coding	1	ZNF716	48.6068	58.1917	56.023	22.0079	1.0065	0	54.2838	7.68147	7.06685	7.06685	2.82107	7.06685	1.22591e-27	1.30216e-27	3.64246e-11	7.06685
ENSG00000183018	ENSG00000183018.8	SPNS2	protein_coding	1	SPNS2	498.455	149.411	253.141	25.6759	50.3252	53.8698	300.346	43.3003	6.93634	6.93634	2.79418	6.93634	4.27182e-143	4.53276e-143	0.00244958	6.93634
ENSG00000013364	ENSG00000013364.18	MVP	protein_coding	1	MVP	1110.87	391.615	727.261	104.904	77.5007	141.012	743.259	107.816	6.89379	6.89379	2.7853	6.89379	0	0	3.17857e-05	6.89379
ENSG00000111801	ENSG00000111801.15	BTN3A3	protein_coding	1	BTN3A3	47.1402	45.9715	21.351	1.68727	7.04552	7.92203	38.1642	5.56161	6.86208	6.86208	2.77865	6.86208	1.44e-19	1.52658e-19	1.83222e-06	6.86208
ENSG00000211452	ENSG00000211452.10	DIO1	protein_coding	1	DIO1	30.7199	15.7275	13.487	2.20079	1.0065	5.54542	19.9881	2.92757	6.82755	6.82755	2.77137	6.82755	3.0425e-10	3.21456e-10	0.000620533	6.82755
ENSG00000147697	ENSG00000147697.8	GSDMC	protein_coding	1	GSDMC	15.8554	12.582	6.22478	1.46719	2.01301	1.58441	11.5641	1.6982	6.80959	6.80959	2.76757	6.80959	1.47007e-06	1.55313e-06	0.000758568	6.80959
ENSG00000107796	ENSG00000107796.12	ACTA2	protein_coding	1	ACTA2	25.7651	17.3002	16.5994	1.46719	1.0065	6.33762	19.8982	2.94711	6.75179	6.75179	2.75527	6.75179	3.38698e-10	3.57698e-10	1.66862e-07	6.75179
ENSG00000107249	ENSG00000107249.21	GLIS3	protein_coding	1	GLIS3	59.4578	88.074	59.1354	10.2704	10.065	10.2986	68.8991	10.2213	6.74071	6.74071	2.7529	6.74071	6.14398e-33	6.5015e-33	0	6.74071
ENSG00000168594	ENSG00000168594.15	ADAM29	protein_coding	1	ADAM29	25.7651	12.582	32.1613	5.13518	3.01951	2.37661	23.5128	3.52043	6.67895	6.67895	2.73962	6.67895	4.03868e-12	4.26885e-12	3.11295e-06	6.67895
ENSG00000152377	ENSG00000152377.13	SPOCK1	protein_coding	1	SPOCK1	61.4398	37.746	38.3861	6.60237	3.01951	11.0908	45.8673	6.91424	6.63374	6.63374	2.72982	6.63374	4.82987e-22	5.10362e-22	5.81093e-10	6.63374
ENSG00000243955	ENSG00000243955.5	GSTA1	protein_coding	1	GSTA1	20.2157	45.2323	47.2149	9.34603	3.58315	5.24438	37.5643	6.06785	6.1907	6.1907	2.6301	6.1907	1.50026e-17	1.57881e-17	4.97801e-05	6.1907
ENSG00000110002	ENSG00000110002.15	VWA5A	protein_coding	1	VWA5A	70.3584	40.8915	20.7493	8.06957	7.04552	6.33762	44.0097	7.16091	6.14583	6.14583	2.61961	6.14583	7.09217e-20	1.21352e-20	0.0064388	6.14583
ENSG00000187479	ENSG00000187479.5	C11orf96	protein_coding	1	C11orf96	30.7199	15.7275	10.3746	1.46719	3.01951	4.75322	18.9507	3.08997	6.13295	6.13295	2.61658	6.13295	4.46571e-09	4.68692e-09	0.00722034	6.13295
ENSG00000204131	ENSG00000204131.8	NHSL2	protein_coding	1	NHSL2	35.6747	34.6005	37.3487	10.2704	1.0065	6.33762	35.8846	5.8815	6.10127	6.10127	2.60911	6.10127	2.19794e-16	2.30962e-16	0.0158017	6.10127
ENSG00000197653	ENSG00000197653.14	DNAH10	protein_coding	1	DNAH10	36.6657	12.582	14.5245	3.66799	2.01301	4.75322	21.2674	3.48807	6.09718	6.09718	2.60814	6.09718	1.41012e-10	1.48285e-10	0.0179785	6.09718
ENSG00000179023	ENSG00000179023.8	KLHDC7A	protein_coding	1	KLHDC7A	54.503	31.455	26.974	8.80317	1.0065	8.71423	37.654	6.18463	6.08832	6.08832	2.60604	6.08832	2.70564e-17	2.844e-17	3.73895e-05	6.08832
ENSG00000168477	ENSG00000168477.17	TNXB	protein_coding	1	TNXB	106.033	50.0292	40.461	16.8727	6.89455	8.71423	65.5178	10.8372	6.04565	6.04565	2.5959	6.04565	4.21664e-29	4.43286e-29	0.00395235	6.04565
ENSG00000061918	ENSG00000061918.12	GUCY1B3	protein_coding	1	GUCY1B3	69.3675	187.157	114.121	29.3439	23.1496	10.2986	123.559	20.9407	5.9004	5.9004	2.56081	5.9004	1.91369e-52	2.00929e-52	0.000277918	5.9004
ENSG00000213988	ENSG00000213988.9	ZNF90	protein_coding	1	ZNF90	13.3186	42.4642	24.287	6.60237	3.01951	3.98478	26.6999	4.54556	5.87386	5.87386	2.55431	5.87386	3.14056e-12	3.29255e-12	0.0064526	5.87386
ENSG00000168918	ENSG00000168918.13	INPP5D	protein_coding	1	INPP5D	25.7651	9.4365	12.4496	2.20079	2.01301	3.96102	15.8937	2.73494	5.81136	5.81136	2.53888	5.81136	1.6999e-07	1.77805e-07	0.00475599	5.81136
ENSG00000165188	ENSG00000165188.13	RNF183	protein_coding	1	RNF183	14.8645	14.1547	34.2363	3.66799	4.02601	3.16881	21.0952	3.63094	5.80984	5.80984	2.5385	5.80984	2.84671e-10	2.98644e-10	0.00304895	5.80984
ENSG00000185499	ENSG00000185499.16	MUC1	protein_coding	1	MUC1	148.645	341.287	184.668	35.2127	39.2536	42.779	224.877	39.0918	5.75253	5.75253	2.5242	5.75253	7.60721e-92	7.97574e-92	3.70832e-05	5.75253
ENSG00000103034	ENSG00000103034.14	NDRG4	protein_coding	1	NDRG4	317.108	136.829	115.158	38.1471	25.1626	35.6491	189.709	32.9963	5.7494	5.7494	2.52341	5.7494	8.55185e-78	8.96596e-78	0.0148449	5.7494
ENSG00000171124	ENSG00000171124.12	FUT3	protein_coding	1	FUT3	36.5467	23.5912	19.7118	2.34751	4.02601	7.55762	26.6266	4.65371	5.72158	5.72158	2.51641	5.72158	5.20167e-12	5.44616e-12	1.37315e-06	5.72158
ENSG00000157613	ENSG00000157613.10	CREB3L1	protein_coding	1	CREB3L1	132.789	72.3465	78.8472	4.40158	13.0845	32.4803	94.6709	16.6655	5.68066	5.68066	2.50606	5.68066	3.60264e-39	3.77382e-39	1.74084e-06	5.68066
ENSG00000064886	ENSG00000064886.13	CHI3L2	protein_coding	1	CHI3L2	15.8554	3.1455	24.8991	0.733597	3.01951	3.96102	14.6433	2.58137	5.67269	5.67269	2.50403	5.67269	4.84364e-07	5.06324e-07	0.0419752	5.67269
ENSG00000162738	ENSG00000162738.5	VANGL2	protein_coding	1	VANGL2	21.8012	47.1825	16.5994	5.13518	6.03902	3.96102	28.5377	5.05507	5.64536	5.64536	2.49707	5.64536	1.01181e-12	1.05885e-12	0.00578625	5.64536
ENSG00000143365	ENSG00000143365.16	RORC	protein_coding	1	RORC	567.475	319.268	461.297	44.7494	60.3902	134.675	449.357	79.948	5.62061	5.62061	2.49073	5.62061	1.08145e-178	1.13255e-178	1.77258e-12	5.62061
ENSG00000101194	ENSG00000101194.17	SLC17A9	protein_coding	1	SLC17A9	13.8735	6.291	6.22478	3.66799	1.0065	0	8.80642	1.56816	5.61576	5.61576	2.48948	5.61576	0.000181418	0.000189045	0.0325976	5.61576
ENSG00000164418	ENSG00000164418.19	GRIK2	protein_coding	1	GRIK2	118.916	102.229	161.844	37.4135	7.04552	24.5583	127.673	23.0158	5.54719	5.54719	2.47176	5.54719	3.04101e-51	3.18159e-51	1.25611e-12	5.54719
ENSG00000058085	ENSG00000058085.14	LAMC2	protein_coding	1	LAMC2	227.922	108.52	149.395	22.0079	27.1756	39.6102	161.955	29.6079	5.47001	5.47001	2.45154	5.47001	1.37559e-63	1.43803e-63	2.31447e-07	5.47001
ENSG00000064787	ENSG00000064787.12	BCAS1	protein_coding	1	BCAS1	1948.24	520.58	1734.64	112.24	192.242	469.776	1401.16	258.096	5.42883	5.42883	2.44064	5.42883	0	0	0.00461845	5.42883
ENSG00000140465	ENSG00000140465.13	CYP1A1	protein_coding	1	CYP1A1	382.512	132.111	198.155	45.483	35.2276	50.701	237.603	43.8139	5.423	5.423	2.43909	5.423	3.47147e-92	3.62798e-92	0.00356056	5.423
ENSG00000074527	ENSG00000074527.11	NTN4	protein_coding	1	NTN4	281.434	58.1917	178.444	35.9463	16.1041	43.5712	172.7	31.8838	5.41653	5.41653	2.43737	5.41653	2.62272e-67	2.74057e-67	0.0241774	5.41653
ENSG00000165995	ENSG00000165995.18	CACNB2	protein_coding	1	CACNB2	36.6657	20.4457	18.6743	4.40158	4.02601	5.54542	25.2719	4.66767	5.41424	5.41424	2.43676	5.41424	3.09583e-11	3.23385e-11	3.03248e-05	5.41424
ENSG00000177483	ENSG00000177483.11	RBM44	protein_coding	1	RBM44	72.3404	25.164	28.0115	11.004	4.02601	8.21515	41.8486	7.75837	5.39399	5.39399	2.43135	5.39399	3.69935e-17	3.86143e-17	0.0331665	5.39399
ENSG00000205426	ENSG00000205426.10	KRT81	protein_coding	1	KRT81	228.427	155.828	399.848	35.4107	69.7708	40.2281	261.378	48.4799	5.39147	5.39147	2.43068	5.39147	7.21267e-101	7.53593e-101	0.000147577	5.39147
ENSG00000163993	ENSG00000163993.6	S100P	protein_coding	1	S100P	855.202	261.076	494.87	78.4949	144.936	77.6359	537.059	100.366	5.35102	5.35102	2.41981	5.35102	5.0125e-204	5.2354e-204	0.00379855	5.35102
ENSG00000151224	ENSG00000151224.12	MAT1A	protein_coding	1	MAT1A	12.8825	3.1455	7.26224	0.733597	2.01301	1.58441	7.77342	1.45367	5.34745	5.34745	2.41885	5.34745	0.000612163	0.000636076	0.0383504	5.34745
ENSG00000196730	ENSG00000196730.12	DAPK1	protein_coding	1	DAPK1	84.2319	28.3095	104.784	20.5407	5.03252	15.0519	72.4517	13.5517	5.34632	5.34632	2.41855	5.34632	6.49211e-29	6.77837e-29	0.00163411	5.34632
ENSG00000130649	ENSG00000130649.9	CYP2E1	protein_coding	1	CYP2E1	20.8102	7.86375	10.3746	0	5.03252	2.37661	13.0262	2.47971	5.25312	5.25312	2.39317	5.25312	1.72796e-06	1.80303e-06	0.00710718	5.25312
ENSG00000096006	ENSG00000096006.11	CRISP3	protein_coding	1	CRISP3	76.3042	29.8822	32.1613	8.06957	12.078	6.33762	46.1259	8.83841	5.2188	5.2188	2.38372	5.2188	8.62773e-19	8.99849e-19	0.00659375	5.2188
ENSG00000019505	ENSG00000019505.7	SYT13	protein_coding	1	SYT13	58.4669	61.3372	31.1239	9.53676	13.0845	6.33762	50.3193	9.66298	5.20744	5.20744	2.38057	5.20744	3.61205e-20	3.76612e-20	1.95749e-07	5.20744
ENSG00000148926	ENSG00000148926.9	ADM	protein_coding	1	ADM	159.545	31.455	119.308	26.4095	12.078	21.3895	103.446	19.969	5.18033	5.18033	2.37305	5.18033	1.78017e-39	1.85577e-39	0.0135983	5.18033
ENSG00000131409	ENSG00000131409.12	LRRC4B	protein_coding	1	LRRC4B	13.8735	15.7275	5.18731	0.733597	2.01301	3.96102	11.6061	2.24587	5.16775	5.16775	2.36954	5.16775	1.86954e-05	1.94407e-05	0.0160043	5.16775
ENSG00000119508	ENSG00000119508.17	NR4A3	protein_coding	1	NR4A3	28.738	9.4365	19.7118	6.60237	3.01951	1.58441	19.3054	3.74543	5.15439	5.15439	2.3658	5.15439	1.46927e-08	1.53045e-08	0.00204827	5.15439
ENSG00000117226	ENSG00000117226.11	GBP3	protein_coding	1	GBP3	62.4109	51.9007	48.7607	2.93439	13.0845	15.8441	54.3675	10.631	5.11405	5.11405	2.35447	5.11405	2.73506e-21	2.84902e-21	0	5.11405
ENSG00000176945	ENSG00000176945.16	MUC20	protein_coding	1	MUC20	454.149	188.101	254.739	44.2286	37.7036	94.2722	299.006	58.7448	5.08992	5.08992	2.34764	5.08992	1.22919e-108	2.5154e-109	0.000583119	5.08992
ENSG00000205111	ENSG00000205111.8	CDKL4	protein_coding	1	CDKL4	27.747	20.4457	11.4121	4.40158	5.03252	2.37661	19.8783	3.9469	5.03642	5.03642	2.3324	5.03642	3.25889e-08	3.38579e-08	0.000451572	5.03642
ENSG00000196954	ENSG00000196954.12	CASP4	protein_coding	1	CASP4	82.25	55.0462	48.7607	16.8727	16.1041	3.96102	62.029	12.3226	5.03376	5.03376	2.33164	5.03376	5.70816e-24	5.94311e-24	2.6173e-08	5.03376
ENSG00000178573	ENSG00000178573.6	MAF	protein_coding	1	MAF	76.3042	42.4642	51.8731	13.9383	3.01951	17.4285	56.8905	11.4721	4.95903	4.95903	2.31006	4.95903	3.08328e-21	3.20538e-21	2.35461e-07	4.95903
ENSG00000156966	ENSG00000156966.6	B3GNT7	protein_coding	1	B3GNT7	16.8464	4.71825	12.4496	3.66799	0	3.16881	11.3481	2.28893	4.9578	4.9578	2.3097	4.9578	2.20883e-05	2.29476e-05	0.0172388	4.9578
ENSG00000176746	ENSG00000176746.6	MAGEB6	protein_coding	1	MAGEB6	16.8464	7.86375	8.2997	1.46719	2.01301	3.16881	11.0133	2.22634	4.94681	4.94681	2.3065	4.94681	1.731e-05	1.80078e-05	0.00573994	4.94681
ENSG00000169116	ENSG00000169116.11	PARM1	protein_coding	1	PARM1	243.777	103.801	189.856	21.2743	22.1431	65.7529	179.155	36.4001	4.92182	4.92182	2.29919	4.92182	3.6665e-64	3.81302e-64	1.41146e-05	4.92182
ENSG00000196620	ENSG00000196620.8	UGT2B15	protein_coding	1	UGT2B15	399.616	124.892	216.103	80.8277	21.5794	49.4652	246.881	50.6341	4.87578	4.87578	2.28563	4.87578	2.27955e-86	2.36924e-86	0.0234373	4.87578
ENSG00000164294	ENSG00000164294.13	GPX8	protein_coding	1	GPX8	294.316	223.33	103.746	79.9621	22.1431	26.1427	207.141	42.7593	4.84435	4.84435	2.2763	4.84435	9.38312e-73	9.7506e-73	0.0102896	4.84435
ENSG00000129455	ENSG00000129455.15	KLK8	protein_coding	1	KLK8	374.584	168.284	163.919	19.0735	35.2276	93.48	235.606	49.2704	4.7819	4.7819	2.25758	4.7819	4.13923e-81	4.29826e-81	0.0142344	4.7819
ENSG00000128683	ENSG00000128683.13	GAD1	protein_coding	1	GAD1	169.455	92.7922	98.559	19.8071	32.2081	23.7661	120.279	25.2704	4.75966	4.75966	2.25086	4.75966	3.14084e-42	3.26084e-42	6.16946e-07	4.75966
ENSG00000153294	ENSG00000153294.11	ADGRF4	protein_coding	1	ADGRF4	82.25	23.5912	93.3716	15.4055	15.0975	11.883	66.4143	14.1387	4.69734	4.69734	2.23184	4.69734	1.08361e-23	1.12412e-23	0.00212267	4.69734
ENSG00000149260	ENSG00000149260.14	CAPN5	protein_coding	1	CAPN5	211.075	84.9285	132.795	27.1431	22.1431	41.9868	142.943	30.4343	4.69677	4.69677	2.23167	4.69677	9.4106e-49	9.76205e-49	0.000178827	4.69677
ENSG00000173535	ENSG00000173535.13	TNFRSF10C	protein_coding	1	TNFRSF10C	136.753	55.0462	81.9596	14.6719	21.1366	22.9739	91.2629	19.6041	4.65529	4.65529	2.21887	4.65529	8.76739e-32	9.09268e-32	0.000205786	4.65529
ENSG00000188263	ENSG00000188263.10	IL17REL	protein_coding	1	IL17REL	20.8102	4.71825	12.4496	2.20079	2.01301	3.96102	12.6693	2.73494	4.63241	4.63241	2.21176	4.63241	2.29359e-05	2.37282e-05	0.0377921	4.63241
ENSG00000135773	ENSG00000135773.12	CAPN9	protein_coding	1	CAPN9	146.663	29.8822	162.882	11.004	18.1171	45.1556	113.152	24.7689	4.56832	4.56832	2.19166	4.56832	2.45694e-38	2.54607e-38	0.0330272	4.56832
ENSG00000163141	ENSG00000163141.18	BNIPL	protein_coding	1	BNIPL	484.581	334.996	273.89	71.1589	62.4032	106.947	364.499	80.1798	4.54602	4.54602	2.1846	4.54602	2.54244e-118	2.63405e-118	3.20653e-08	4.54602
ENSG00000182472	ENSG00000182472.8	CAPN12	protein_coding	1	CAPN12	74.3223	56.619	21.7867	5.13518	17.1106	11.883	50.9193	11.3863	4.472	4.472	2.16092	4.472	2.37823e-17	2.46031e-17	0.0139211	4.472
ENSG00000137103	ENSG00000137103.16	TMEM8B	protein_coding	1	TMEM8B	53.5121	64.4827	37.3487	9.53676	11.0715	14.2597	51.7912	11.6327	4.45222	4.45222	2.15453	4.45222	1.23671e-17	1.2793e-17	2.12576e-10	4.45222
ENSG00000106688	ENSG00000106688.11	SLC1A1	protein_coding	1	SLC1A1	475.663	177.721	462.708	125.445	45.2926	80.0125	372.041	83.5934	4.4506	4.4506	2.154	4.4506	2.29085e-118	2.37127e-118	0.000356252	4.4506
ENSG00000004799	ENSG00000004799.7	PDK4	protein_coding	1	PDK4	311.163	374.314	350.662	17.6063	109.709	106.155	345.39	77.8335	4.43755	4.43755	2.14976	4.43755	1.78134e-109	1.84355e-109	0	4.43755
ENSG00000147255	ENSG00000147255.18	IGSF1	protein_coding	1	IGSF1	1013.76	684.146	1056.14	242.821	163.054	218.648	918.023	208.184	4.40967	4.40967	2.14067	4.40967	6.59201e-286	6.82065e-286	0	4.40967
ENSG00000070190	ENSG00000070190.12	DAPP1	protein_coding	1	DAPP1	32.7018	12.582	18.6743	5.86878	4.02601	4.75322	21.3294	4.89267	4.35946	4.35946	2.12415	4.35946	4.29481e-08	4.43875e-08	0.00264032	4.35946
ENSG00000121858	ENSG00000121858.10	TNFSF10	protein_coding	1	TNFSF10	82.25	23.5912	70.5475	22.7415	2.01301	15.8441	58.8062	13.5429	4.34223	4.34223	2.11844	4.34223	2.35602e-19	2.43468e-19	0.0101416	4.34223
ENSG00000225950	ENSG00000225950.7	NTF4	protein_coding	1	NTF4	29.4614	20.4457	16.4957	2.20079	2.01301	11.0908	22.1443	5.11155	4.3322	4.3322	2.1151	4.3322	2.00956e-08	2.07715e-08	0.000665942	4.3322
ENSG00000172296	ENSG00000172296.12	SPTLC3	protein_coding	1	SPTLC3	78.2861	33.0277	47.7233	13.9383	3.01951	19.8051	53.0224	12.2643	4.32331	4.32331	2.11214	4.32331	5.32608e-18	5.50606e-18	0.00157414	4.32331
ENSG00000281991	ENSG00000281991.1	TMEM265	protein_coding	1	TMEM265	186.232	85.825	90.0414	18.0465	40.4212	25.303	120.709	27.9335	4.32131	4.32131	2.11147	4.32131	3.6646e-38	3.78742e-38	0.00164501	4.32131
ENSG00000107957	ENSG00000107957.16	SH3PXD2A	protein_coding	1	SH3PXD2A	70.3584	25.164	66.3976	9.53676	16.1041	11.883	53.9833	12.518	4.31247	4.31247	2.10852	4.31247	1.22409e-17	1.26434e-17	0.000114108	4.31247
ENSG00000131080	ENSG00000131080.14	EDA2R	protein_coding	1	EDA2R	151.617	69.201	107.896	21.2743	31.2016	23.7661	109.582	25.424	4.31016	4.31016	2.10774	4.31016	9.04232e-35	9.34458e-35	1.91488e-06	4.31016
ENSG00000158270	ENSG00000158270.11	COLEC12	protein_coding	1	COLEC12	58.4669	26.7367	57.0604	19.8071	3.01951	10.2986	47.4314	11.0518	4.29175	4.29175	2.10157	4.29175	6.52761e-16	6.74356e-16	0.00013722	4.29175
ENSG00000124749	ENSG00000124749.16	COL21A1	protein_coding	1	COL21A1	295.307	312.977	215.792	119.576	25.1626	47.5322	274.702	64.1004	4.2855	4.2855	2.09946	4.2855	4.59265e-84	4.74554e-84	6.1324e-09	4.2855
ENSG00000198502	ENSG00000198502.5	HLA-DRB5	protein_coding	1	HLA-DRB5	370.531	180.866	227.806	145.458	15.0975	22.1817	259.745	60.9223	4.26354	4.26354	2.09205	4.26354	4.1349e-79	4.27156e-79	0.0172994	4.26354
ENSG00000026103	ENSG00000026103.19	FAS	protein_coding	1	FAS	112.97	34.6005	76.7722	13.9383	16.1041	22.9739	74.7909	17.6821	4.22975	4.22975	2.08057	4.22975	1.27313e-23	1.31435e-23	0.00326751	4.22975
ENSG00000159388	ENSG00000159388.5	BTG2	protein_coding	1	BTG2	735.295	276.804	576.829	112.974	107.696	155.272	529.653	125.324	4.22627	4.22627	2.07939	4.22627	4.91214e-158	5.07295e-158	0.000164562	4.22627
ENSG00000178568	ENSG00000178568.13	ERBB4	protein_coding	1	ERBB4	3189.91	2700.41	2934.98	1501.67	197.275	393.725	2941.78	697.568	4.21719	4.21719	2.07628	4.21719	0	0	9.08509e-08	4.21719
ENSG00000124343	ENSG00000124343.12	XG	protein_coding	1	XG	101.078	44.037	65.3601	18.3399	15.0975	16.6363	70.1685	16.7012	4.20139	4.20139	2.07087	4.20139	1.76561e-22	1.82288e-22	6.09281e-05	4.20139
ENSG00000170485	ENSG00000170485.16	NPAS2	protein_coding	1	NPAS2	199.184	165.139	234.467	70.4253	28.1821	44.3634	199.606	47.6669	4.18752	4.18752	2.0661	4.18752	4.50908e-60	4.65455e-60	0	4.18752
ENSG00000137877	ENSG00000137877.9	SPTBN5	protein_coding	1	SPTBN5	22.7922	14.1547	9.33716	5.13518	2.01301	3.96102	15.438	3.71307	4.15776	4.15776	2.05581	4.15776	6.3636e-06	6.56037e-06	0.0107204	4.15776
ENSG00000205038	ENSG00000205038.11	PKHD1L1	protein_coding	1	PKHD1L1	19.8193	26.7367	29.049	12.4712	1.0065	4.75322	25.2117	6.08696	4.14191	4.14191	2.0503	4.14191	5.78523e-09	5.96801e-09	6.67623e-05	4.14191
ENSG00000108679	ENSG00000108679.12	LGALS3BP	protein_coding	1	LGALS3BP	2171.2	976.678	1782.36	442.359	314.029	435.712	1643.42	397.377	4.13568	4.13568	2.04813	4.13568	0	0	4.06809e-06	4.13568
ENSG00000151655	ENSG00000151655.17	ITIH2	protein_coding	1	ITIH2	13.8735	4.71825	13.487	0	3.01951	4.75322	10.7029	2.60091	4.11507	4.11507	2.04092	4.11507	0.000281541	0.000289687	0.0173042	4.11507
ENSG00000178947	ENSG00000178947.8	SMIM10L2A	protein_coding	1	SMIM10L2A	99.0964	50.328	54.9855	10.1163	16.1041	23.7661	68.1466	16.6721	4.08745	4.08745	2.0312	4.08745	2.7988e-21	2.88635e-21	0.000189212	4.08745
ENSG00000213928	ENSG00000213928.8	IRF9	protein_coding	1	IRF9	674.093	174.968	750.573	79.5146	117.016	195.92	533.222	130.827	4.07578	4.07578	2.02708	4.07578	5.48884e-153	5.6602e-153	0.0348074	4.07578
ENSG00000113504	ENSG00000113504.20	SLC12A7	protein_coding	1	SLC12A7	1217.89	630.673	710.662	233.284	186.203	209.934	853.086	209.817	4.06586	4.06586	2.02356	4.06586	7.64535e-243	7.88335e-243	4.51552e-05	4.06586
ENSG00000127129	ENSG00000127129.9	EDN2	protein_coding	1	EDN2	15.8554	4.71825	12.4496	2.93439	2.01301	3.16881	11.0177	2.7154	4.0575	4.0575	2.02059	4.0575	9.51598e-05	9.81152e-05	0.0159849	4.0575
ENSG00000198483	ENSG00000198483.12	ANKRD35	protein_coding	1	ANKRD35	46.5753	37.746	76.7722	13.2047	9.05853	17.4285	53.7078	13.2406	4.05631	4.05631	2.02017	4.05631	1.16625e-16	1.20182e-16	6.28417e-05	4.05631
ENSG00000243566	ENSG00000243566.6	UPK3B	protein_coding	1	UPK3B	156.087	74.4225	102.532	52.5769	11.0715	19.3456	111.024	27.6747	4.01175	4.01175	2.00423	4.01175	6.20714e-33	6.39692e-33	0.00121316	4.01175
ENSG00000123095	ENSG00000123095.5	BHLHE41	protein_coding	1	BHLHE41	71.3494	20.4457	46.6858	7.33597	5.03252	22.1817	46.1703	11.5267	4.0055	4.0055	2.00198	4.0055	1.19926e-14	1.23569e-14	0.0315047	4.0055
ENSG00000143369	ENSG00000143369.14	ECM1	protein_coding	1	ECM1	32.7018	25.164	53.9481	4.40158	10.065	13.4675	37.2813	9.32136	3.99956	3.99956	1.99984	3.99956	4.68674e-12	4.8281e-12	0.000289012	3.99956
ENSG00000144045	ENSG00000144045.13	DQX1	protein_coding	1	DQX1	45.5843	42.4642	16.5994	5.86878	6.03902	14.2597	34.8927	8.73248	3.99573	3.99573	1.99846	3.99573	5.29024e-11	5.44567e-11	0.011695	3.99573
ENSG00000135926	ENSG00000135926.12	TMBIM1	protein_coding	1	TMBIM1	286.389	202.885	115.158	54.2862	55.3577	42.779	201.487	50.8176	3.96491	3.96491	1.98729	3.96491	4.228e-57	4.35483e-57	0.00188485	3.96491
ENSG00000005238	ENSG00000005238.19	FAM214B	protein_coding	1	FAM214B	383.503	207.603	294.639	101.97	36.2341	85.5579	295.258	74.5974	3.95803	3.95803	1.98478	3.95803	8.48419e-83	8.73863e-83	2.28919e-07	3.95803
ENSG00000146005	ENSG00000146005.3	PSD2	protein_coding	1	PSD2	34.6837	34.6005	13.487	6.60237	4.02601	10.2986	27.6004	6.98568	3.951	3.951	1.98222	3.951	5.13274e-09	5.28207e-09	0.00882405	3.951
ENSG00000206559	ENSG00000206559.7	ZCWPW2	protein_coding	1	ZCWPW2	25.7651	12.582	14.5245	2.20079	8.05203	3.16881	17.6338	4.48388	3.93272	3.93272	1.97553	3.93272	3.6947e-06	3.79945e-06	0.00170619	3.93272
ENSG00000167608	ENSG00000167608.11	TMC4	protein_coding	1	TMC4	978.081	478.116	640.114	172.395	143.93	218.648	698.781	178.334	3.91837	3.91837	1.97025	3.91837	1.60425e-190	1.65169e-190	2.17051e-05	3.91837
ENSG00000089847	ENSG00000089847.12	ANKRD24	protein_coding	1	ANKRD24	28.738	20.4457	15.5619	4.40158	5.03252	7.12983	21.5919	5.53131	3.90358	3.90358	1.9648	3.90358	2.99685e-07	3.08195e-07	5.02571e-05	3.90358
ENSG00000102271	ENSG00000102271.13	KLHL4	protein_coding	1	KLHL4	19.8193	15.7275	13.487	8.80317	3.01951	0.792203	16.3546	4.21496	3.88013	3.88013	1.95611	3.88013	6.81364e-06	7.00715e-06	0.00385085	3.88013
ENSG00000130066	ENSG00000130066.16	SAT1	protein_coding	1	SAT1	814.572	709.31	728.299	180.465	212.372	189.337	750.737	194.068	3.86843	3.86843	1.95175	3.86843	1.81315e-201	1.86584e-201	0	3.86843
ENSG00000061656	ENSG00000061656.9	SPAG4	protein_coding	1	SPAG4	88.1958	36.1732	37.3487	14.6719	13.0845	14.2597	53.9159	14.0154	3.84691	3.84691	1.9437	3.84691	1.0971e-15	1.12806e-15	0.0316899	3.84691
ENSG00000197249	ENSG00000197249.12	SERPINA1	protein_coding	1	SERPINA1	463.771	235.912	251.066	63.0894	65.4227	118.83	316.927	82.4575	3.84351	3.84351	1.94243	3.84351	2.46885e-85	2.53978e-85	0.000878145	3.84351
ENSG00000140511	ENSG00000140511.11	HAPLN3	protein_coding	1	HAPLN3	17.8374	18.873	8.2997	5.86878	5.03252	0.792203	15.0134	3.90783	3.84186	3.84186	1.94181	3.84186	1.1299e-05	1.16249e-05	0.0131205	3.84186
ENSG00000187867	ENSG00000187867.8	PALM3	protein_coding	1	PALM3	76.3042	47.1825	31.1239	15.4055	14.091	11.0908	51.5469	13.5391	3.80725	3.80725	1.92875	3.80725	4.25116e-15	4.37049e-15	0.00417641	3.80725
ENSG00000071575	ENSG00000071575.11	TRIB2	protein_coding	1	TRIB2	188.283	113.238	153.544	26.4095	40.2601	53.0776	151.699	39.9257	3.79952	3.79952	1.92582	3.79952	3.17484e-41	3.26442e-41	3.13481e-11	3.79952
ENSG00000186891	ENSG00000186891.13	TNFRSF18	protein_coding	1	TNFRSF18	16.8464	9.4365	7.26224	2.20079	5.03252	1.58441	11.1917	2.94924	3.79478	3.79478	1.92402	3.79478	0.00018747	0.00019267	0.0276919	3.79478
ENSG00000170954	ENSG00000170954.11	ZNF415	protein_coding	1	ZNF415	24.7741	42.4642	23.8616	2.20079	13.0845	8.71423	30.3767	8.00986	3.79241	3.79241	1.92312	3.79241	1.56499e-09	1.60859e-09	0.000276746	3.79241
ENSG00000189221	ENSG00000189221.9	MAOA	protein_coding	1	MAOA	320.081	185.584	202.305	40.3478	74.4812	72.0905	236	62.3165	3.78712	3.78712	1.9211	3.78712	8.50105e-63	2.30781e-63	5.31843e-07	3.78712
ENSG00000175155	ENSG00000175155.8	YPEL2	protein_coding	1	YPEL2	1445.82	569.335	718.962	140.117	322.081	259.843	911.381	240.69	3.78653	3.78653	1.92088	3.78653	4.05762e-238	4.17221e-238	0.0401726	3.78653
ENSG00000015520	ENSG00000015520.14	NPC1L1	protein_coding	1	NPC1L1	53.5121	18.873	36.3112	1.46719	17.1106	10.2986	36.2421	9.63546	3.76132	3.76132	1.91124	3.76132	4.49115e-11	4.61583e-11	0.00571183	3.76132
ENSG00000161638	ENSG00000161638.10	ITGA5	protein_coding	1	ITGA5	384.494	309.832	342.363	125.445	80.5203	71.2983	345.573	92.4312	3.7387	3.7387	1.90254	3.7387	4.66779e-90	4.79711e-90	0	3.7387
ENSG00000136059	ENSG00000136059.14	VILL	protein_coding	1	VILL	44.5934	18.873	23.8616	5.13518	11.0715	7.12983	29.1193	7.78885	3.73859	3.73859	1.9025	3.73859	3.24858e-09	3.33834e-09	0.00405145	3.73859
ENSG00000112561	ENSG00000112561.17	TFEB	protein_coding	1	TFEB	60.4488	40.8915	45.6484	11.7376	14.091	13.4675	49.0062	13.1087	3.73845	3.73845	1.90244	3.73845	6.98768e-14	1.91983e-14	4.8539e-13	3.73845
ENSG00000187848	ENSG00000187848.12	P2RX2	protein_coding	1	P2RX2	236.84	152.557	80.9221	33.7455	32.2081	60.2074	156.783	42.0637	3.72728	3.72728	1.89812	3.72728	1.50089e-41	1.54211e-41	0.0448979	3.72728
ENSG00000114378	ENSG00000114378.16	HYAL1	protein_coding	1	HYAL1	18.8283	18.873	7.26224	1.46719	5.03252	5.54542	14.9979	4.02504	3.72613	3.72613	1.89768	3.72613	5.85524e-05	6.00242e-05	0.0249144	3.72613
ENSG00000196126	ENSG00000196126.10	HLA-DRB1	protein_coding	1	HLA-DRB1	764.122	375.887	624.988	368.06	41.2666	64.9607	588.343	158.106	3.72119	3.72119	1.89577	3.72119	3.10868e-151	3.19437e-151	0.0381191	3.72119
ENSG00000180251	ENSG00000180251.4	SLC9A4	protein_coding	1	SLC9A4	37.6566	20.4457	26.974	10.2704	7.04552	5.54542	28.3688	7.63043	3.71785	3.71785	1.89447	3.71785	7.9759e-09	8.19188e-09	3.98069e-06	3.71785
ENSG00000166920	ENSG00000166920.10	C15orf48	protein_coding	1	C15orf48	62.4307	12.582	50.8357	4.40158	12.078	17.4285	41.9595	11.3127	3.70906	3.70906	1.89105	3.70906	5.58904e-12	5.73774e-12	0.0469922	3.70906
ENSG00000197191	ENSG00000197191.4	CYSRT1	protein_coding	1	CYSRT1	146.663	58.1917	121.383	35.2127	28.1821	24.5583	108.756	29.3277	3.7083	3.7083	1.89076	3.7083	3.93909e-29	4.04621e-29	0.000127025	3.7083
ENSG00000172478	ENSG00000172478.17	C2orf54	protein_coding	1	C2orf54	122.88	66.0555	84.0345	39.6142	15.0975	19.0129	90.9998	24.5849	3.70145	3.70145	1.88809	3.70145	1.99328e-24	2.04704e-24	3.64757e-05	3.70145
ENSG00000170786	ENSG00000170786.12	SDR16C5	protein_coding	1	SDR16C5	45.5843	28.3095	61.2103	6.60237	13.0845	17.4285	45.0447	12.3818	3.63798	3.63798	1.86314	3.63798	5.11279e-13	5.24934e-13	5.55428e-05	3.63798
ENSG00000023445	ENSG00000023445.13	BIRC3	protein_coding	1	BIRC3	86.2139	23.5912	97.5215	22.0079	16.1041	19.0129	69.1189	19.0516	3.62798	3.62798	1.85917	3.62798	6.26014e-19	6.4265e-19	0.0192958	3.62798
ENSG00000111344	ENSG00000111344.11	RASAL1	protein_coding	1	RASAL1	301.253	149.411	205.418	46.9502	60.3902	73.6749	218.704	60.3484	3.62402	3.62402	1.85759	3.62402	1.94557e-55	1.99707e-55	9.70144e-06	3.62402
ENSG00000154162	ENSG00000154162.13	CDH12	protein_coding	1	CDH12	19.2643	15.4129	11.4121	9.53676	0	3.16881	15.3731	4.24519	3.6213	3.6213	1.85651	3.6213	2.80076e-05	2.87274e-05	0.0347548	3.6213
ENSG00000170017	ENSG00000170017.12	ALCAM	protein_coding	1	ALCAM	8385.54	3526.11	4802.41	1999.05	1115.21	1513.9	5571.36	1542.73	3.61137	3.61137	1.85255	3.61137	0	0	0.0400699	3.61137
ENSG00000163898	ENSG00000163898.9	LIPH	protein_coding	1	LIPH	142.699	117.956	85.0719	42.5486	27.1756	26.1427	115.252	31.9656	3.60551	3.60551	1.8502	3.60551	4.77165e-30	4.89726e-30	3.86219e-08	3.60551
ENSG00000168907	ENSG00000168907.13	PLA2G4F	protein_coding	1	PLA2G4F	111.979	73.9192	135.908	39.6142	11.0715	38.818	107.279	29.8446	3.59458	3.59458	1.84582	3.59458	5.61516e-28	5.76226e-28	2.87438e-06	3.59458
ENSG00000136826	ENSG00000136826.14	KLF4	protein_coding	1	KLF4	1758.96	765.929	1416.14	375.602	302.957	419.075	1313.69	365.888	3.5904	3.5904	1.84415	3.5904	0	0	8.06577e-05	3.5904
ENSG00000163328	ENSG00000163328.13	GPR155	protein_coding	1	GPR155	113.961	86.5012	50.8357	37.4135	19.1236	13.4675	83.7759	23.3448	3.58863	3.58863	1.84343	3.58863	6.51757e-22	6.68631e-22	0.00379584	3.58863
ENSG00000173221	ENSG00000173221.13	GLRX	protein_coding	1	GLRX	82.25	92.7922	49.7982	15.4055	28.1821	19.8051	74.9568	21.1409	3.54558	3.54558	1.82602	3.54558	2.22511e-19	2.28146e-19	1.52223e-06	3.54558
ENSG00000100033	ENSG00000100033.16	PRODH	protein_coding	1	PRODH	43.652	50.328	30.657	10.2924	9.6423	15.646	41.5557	11.8702	3.50083	3.50083	1.8077	3.50083	2.30437e-11	2.36166e-11	3.94054e-08	3.50083
ENSG00000138798	ENSG00000138798.11	EGF	protein_coding	1	EGF	24.7741	55.0462	30.0864	4.40158	15.0975	11.883	36.6456	10.4707	3.49981	3.49981	1.80728	3.49981	3.89632e-10	3.99255e-10	0.00766853	3.49981
ENSG00000109819	ENSG00000109819.8	PPARGC1A	protein_coding	1	PPARGC1A	87.2048	58.1917	47.7233	11.004	25.1626	19.0129	64.3833	18.4031	3.4985	3.4985	1.80673	3.4985	7.02291e-17	7.19916e-17	2.53082e-05	3.4985
ENSG00000259040	ENSG00000259040.5	BLOC1S5-TXNDC5	protein_coding	1	BLOC1S5-TXNDC5	139.657	266.786	185.903	102.601	0	66.7273	197.458	56.4527	3.49776	3.49776	1.80643	3.49776	3.5782e-48	3.66841e-48	0.0204474	3.49776
ENSG00000148180	ENSG00000148180.17	GSN	protein_coding	1	GSN	7947.53	3757.3	4420.63	1211.17	1486.61	1921.09	5375.16	1539.63	3.4912	3.4912	1.80372	3.4912	0	0	0.0122582	3.4912
ENSG00000181061	ENSG00000181061.13	HIGD1A	protein_coding	1	HIGD1A	4805.16	2569.68	3910.57	1556.8	779.033	945.883	3761.82	1093.92	3.43885	3.43885	1.78193	3.43885	0	0	5.06584e-06	3.43885
ENSG00000243649	ENSG00000243649.8	CFB	protein_coding	1	CFB	712.503	268.94	568.53	93.9004	127.826	229.739	516.668	150.498	3.43304	3.43304	1.77949	3.43304	7.0553e-120	7.22875e-120	0.00453307	3.43304
ENSG00000089486	ENSG00000089486.16	CDIP1	protein_coding	1	CDIP1	56.4849	26.7367	23.8616	8.06957	12.078	11.0908	35.7044	10.4228	3.4256	3.4256	1.77636	3.4256	1.19792e-09	1.22652e-09	0.0261464	3.4256
ENSG00000196353	ENSG00000196353.11	CPNE4	protein_coding	1	CPNE4	20.8102	39.3187	24.8991	9.53676	6.03902	9.50644	28.3527	8.37074	3.38712	3.38712	1.76006	3.38712	5.10138e-08	5.22253e-08	0.000410768	3.38712
ENSG00000146411	ENSG00000146411.5	SLC2A12	protein_coding	1	SLC2A12	59.4578	97.5105	33.1988	18.3399	16.1041	22.1817	63.399	18.8852	3.35707	3.35707	1.7472	3.35707	7.70121e-16	7.8833e-16	0.0423744	3.35707
ENSG00000101384	ENSG00000101384.11	JAG1	protein_coding	1	JAG1	885.922	570.908	759.423	131.314	235.522	293.907	738.761	220.258	3.35408	3.35408	1.74592	3.35408	2.92932e-165	2.999e-165	2.33638e-11	3.35408
ENSG00000069812	ENSG00000069812.11	HES2	protein_coding	1	HES2	490.527	243.776	296.714	122.511	73.4747	114.077	343.683	103.364	3.32497	3.32497	1.73334	3.32497	5.23249e-77	5.35522e-77	0.000819611	3.32497
ENSG00000164938	ENSG00000164938.13	TP53INP1	protein_coding	1	TP53INP1	2598.31	1214.16	1895.44	434.29	559.616	724.866	1902.65	572.934	3.32089	3.32089	1.73157	3.32089	0	0	0.000200346	3.32089
ENSG00000196878	ENSG00000196878.12	LAMB3	protein_coding	1	LAMB3	71.3494	26.7367	59.1354	19.8071	14.091	13.4675	52.4172	15.7985	3.31785	3.31785	1.73025	3.31785	3.55025e-13	3.63258e-13	0.00132708	3.31785
ENSG00000114529	ENSG00000114529.12	C3orf52	protein_coding	1	C3orf52	297.289	133.684	140.057	57.9542	56.3642	57.8308	190.353	57.3931	3.31666	3.31666	1.72973	3.31666	1.82755e-43	1.87027e-43	0.0286227	3.31666
ENSG00000188643	ENSG00000188643.10	S100A16	protein_coding	1	S100A16	1409.15	846.139	936.829	565.603	166.073	241.622	1064.05	324.443	3.27962	3.27962	1.71353	3.27962	2.80679e-230	2.8715e-230	0.0014736	3.27962
ENSG00000188404	ENSG00000188404.8	SELL	protein_coding	1	SELL	18.8283	6.291	22.8242	3.66799	3.01951	7.92203	15.9912	4.87984	3.27698	3.27698	1.71237	3.27698	0.000120581	0.000123111	0.0498751	3.27698
ENSG00000071242	ENSG00000071242.11	RPS6KA2	protein_coding	1	RPS6KA2	174.41	88.074	109.971	27.8767	50.3252	35.6491	124.162	37.9603	3.27082	3.27082	1.70965	3.27082	1.45628e-28	1.48967e-28	0.00012128	3.27082
ENSG00000003400	ENSG00000003400.14	CASP10	protein_coding	1	CASP10	68.3765	58.1917	45.6484	17.6063	17.1106	18.2207	57.4155	17.6559	3.25193	3.25193	1.70129	3.25193	6.12902e-14	6.26719e-14	6.47127e-12	3.25193
ENSG00000159640	ENSG00000159640.15	ACE	protein_coding	1	ACE	37.6566	55.0462	44.6109	19.0735	9.05853	14.2597	45.7813	14.1406	3.23758	3.23758	1.69492	3.23758	3.48775e-11	3.56474e-11	1.02937e-07	3.23758
ENSG00000171817	ENSG00000171817.16	ZNF540	protein_coding	1	ZNF540	21.8012	18.873	9.33716	1.46719	10.065	3.96102	16.6805	5.17441	3.22364	3.22364	1.68869	3.22364	6.99585e-05	7.14397e-05	0.035136	3.22364
ENSG00000173467	ENSG00000173467.8	AGR3	protein_coding	1	AGR3	394.404	273.658	232.392	118.843	70.4552	91.1034	300.161	93.4771	3.21107	3.21107	1.68305	3.21107	1.31701e-64	1.34643e-64	6.24206e-06	3.21107
ENSG00000142606	ENSG00000142606.15	MMEL1	protein_coding	1	MMEL1	57.4759	31.455	76.7722	18.3399	15.0975	18.2207	55.2444	17.2294	3.20641	3.20641	1.68096	3.20641	2.50613e-13	2.5617e-13	0.000559579	3.20641
ENSG00000178685	ENSG00000178685.13	PARP10	protein_coding	1	PARP10	85.2229	31.455	72.6224	8.06957	20.1301	30.8959	63.1101	19.7085	3.20217	3.20217	1.67905	3.20217	4.97874e-15	5.08935e-15	0.00723816	3.20217
ENSG00000170075	ENSG00000170075.8	GPR37L1	protein_coding	1	GPR37L1	454.852	201.312	235.504	67.4909	93.6048	118.038	297.233	93.0547	3.19417	3.19417	1.67544	3.19417	1.71313e-63	1.7511e-63	0.0255393	3.19417
ENSG00000181143	ENSG00000181143.15	MUC16	protein_coding	1	MUC16	40.6295	22.0185	31.1239	5.86878	14.091	9.50644	31.2673	9.83209	3.18013	3.18013	1.66909	3.18013	3.78109e-08	3.86344e-08	1.39112e-05	3.18013
ENSG00000160181	ENSG00000160181.8	TFF2	protein_coding	1	TFF2	26.756	11.0092	18.6743	6.60237	4.02601	7.12983	18.8232	5.92941	3.17455	3.17455	1.66655	3.17455	3.34117e-05	3.40998e-05	0.00576497	3.17455
ENSG00000131015	ENSG00000131015.4	ULBP2	protein_coding	1	ULBP2	343.914	254.487	162.539	60.0596	87.5054	92.6561	253.657	80.0837	3.16739	3.16739	1.6633	3.16739	1.24047e-53	1.26754e-53	0.00104189	3.16739
ENSG00000132256	ENSG00000132256.18	TRIM5	protein_coding	1	TRIM5	152.608	139.975	135.908	55.7534	35.2276	44.3634	142.84	45.1248	3.16545	3.16545	1.66241	3.16545	7.75476e-31	7.92307e-31	0	3.16545
ENSG00000090539	ENSG00000090539.15	CHRD	protein_coding	1	CHRD	47.5663	45.6097	24.8991	11.004	9.05853	17.4285	39.3684	12.507	3.14771	3.14771	1.6543	3.14771	1.09257e-09	1.11597e-09	0.000581024	3.14771
ENSG00000235863	ENSG00000235863.3	B3GALT4	protein_coding	1	B3GALT4	186.301	105.374	117.233	55.7534	29.1886	45.1556	136.313	43.3759	3.1426	3.1426	1.65196	3.1426	1.79968e-29	1.83853e-29	0.000101386	3.1426
ENSG00000274180	ENSG00000274180.1	NATD1	protein_coding	1	NATD1	148.645	62.91	81.9596	16.1391	34.2211	43.5712	97.848	31.3205	3.12409	3.12409	1.64344	3.12409	3.168e-21	3.23515e-21	0.0215823	3.12409
ENSG00000204219	ENSG00000204219.9	TCEA3	protein_coding	1	TCEA3	90.1777	50.328	48.7607	22.0079	15.0975	23.7661	63.0988	20.3005	3.10824	3.10824	1.6361	3.10824	1.77898e-14	1.81681e-14	0.00150973	3.10824
ENSG00000123384	ENSG00000123384.13	LRP1	protein_coding	1	LRP1	340.892	589.781	455.446	97.5684	107.696	243.206	462.05	149.5	3.09063	3.09063	1.6279	3.09063	3.94714e-93	4.03052e-93	0.000271343	3.09063
ENSG00000172638	ENSG00000172638.12	EFEMP2	protein_coding	1	EFEMP2	81.259	70.7737	29.049	12.4712	20.1301	26.1427	60.3706	19.5913	3.0815	3.0815	1.62363	3.0815	1.21975e-13	1.24518e-13	0.04648	3.0815
ENSG00000105650	ENSG00000105650.21	PDE4C	protein_coding	1	PDE4C	49.5482	34.6005	19.7118	11.004	12.078	11.0908	34.6302	11.4009	3.03748	3.03748	1.60288	3.03748	3.20512e-08	3.26933e-08	0.0180569	3.03748
ENSG00000171798	ENSG00000171798.17	KNDC1	protein_coding	1	KNDC1	543.048	349.15	326.801	174.596	97.6308	129.129	406.343	133.795	3.03705	3.03705	1.60267	3.03705	6.00043e-80	6.12377e-80	6.24479e-05	3.03705
ENSG00000197888	ENSG00000197888.2	UGT2B17	protein_coding	1	UGT2B17	23.5255	8.79167	19.4006	4.26954	3.58315	9.15787	17.2492	5.68018	3.03674	3.03674	1.60252	3.03674	6.27414e-05	6.4006e-05	0.0229391	3.03674
ENSG00000197496	ENSG00000197496.5	SLC2A10	protein_coding	1	SLC2A10	1239.7	600.79	1152.62	257.493	259.678	470.569	997.712	329.256	3.0302	3.0302	1.59941	3.0302	2.35826e-192	2.40658e-192	0.000323291	3.0302
ENSG00000177076	ENSG00000177076.5	ACER2	protein_coding	1								0.01	0.01	1	3.01617	0	1	1	0.99005	1.66422e-05	3.01617
ENSG00000197872	ENSG00000197872.11	FAM49A	protein_coding	1	FAM49A	135.762	88.074	59.1354	44.7494	17.1106	32.4803	94.3338	31.4568	2.99884	2.99884	1.5844	2.99884	1.19843e-19	1.2225e-19	0.0405589	2.99884
ENSG00000163703	ENSG00000163703.17	CRELD1	protein_coding	1	CRELD1	494.491	441.943	256.253	133.515	142.923	121.999	397.572	132.822	2.99326	2.99326	1.58172	2.99326	1.74826e-76	1.78338e-76	0.000116074	2.99326
ENSG00000025039	ENSG00000025039.14	RRAGD	protein_coding	1	RRAGD	301.253	165.139	196.08	35.2127	95.6178	91.1034	220.834	73.9879	2.98473	2.98473	1.5776	2.98473	5.19531e-43	5.29887e-43	0.000359034	2.98473
ENSG00000135596	ENSG00000135596.17	MICAL1	protein_coding	1	MICAL1	479.696	273.926	286.931	147.497	104.676	97.441	346.861	116.548	2.97612	2.97612	1.57343	2.97612	2.90334e-66	2.96107e-66	0.000408271	2.97612
ENSG00000135631	ENSG00000135631.15	RAB11FIP5	protein_coding	1	RAB11FIP5	172.428	119.529	89.2218	40.3478	42.2731	45.9478	127.07	42.8663	2.96432	2.96432	1.5677	2.96432	1.49492e-25	1.52456e-25	0.000293546	2.96432
ENSG00000205978	ENSG00000205978.5	NYNRIN	protein_coding	1	NYNRIN	382.512	250.067	218.905	85.0973	80.5203	122.791	283.838	96.1463	2.95215	2.95215	1.56176	2.95215	6.76655e-54	6.89935e-54	0.00013096	2.95215
ENSG00000129682	ENSG00000129682.13	FGF13	protein_coding	1	FGF13	227.922	154.129	248.991	88.7653	44.2861	81.5969	210.357	71.5594	2.93962	2.93962	1.55563	2.93962	2.33992e-40	2.38563e-40	2.96014e-08	2.93962
ENSG00000147642	ENSG00000147642.16	SYBU	protein_coding	1	SYBU	513.319	279.949	293.602	84.3637	139.904	145.765	362.3	123.354	2.93707	2.93707	1.55438	2.93707	5.02274e-68	5.12086e-68	0.00177745	2.93707
ENSG00000102265	ENSG00000102265.11	TIMP1	protein_coding	1	TIMP1	462.78	295.677	355.85	135.715	140.91	103.779	371.446	126.812	2.92912	2.92912	1.55047	2.92912	2.46391e-69	2.51182e-69	1.7752e-10	2.92912
ENSG00000165288	ENSG00000165288.10	BRWD3	protein_coding	1	BRWD3	371.611	357.014	273.89	59.4214	147.956	135.467	334.182	114.291	2.92395	2.92395	1.54792	2.92395	1.56308e-62	1.59343e-62	5.52199e-10	2.92395
ENSG00000067066	ENSG00000067066.16	SP100	protein_coding	1	SP100	321.072	141.547	252.103	91.6997	65.4227	89.5189	238.251	82.2238	2.89759	2.89759	1.53486	2.89759	1.58876e-44	1.61915e-44	0.000782044	2.89759
ENSG00000108176	ENSG00000108176.14	DNAJC12	protein_coding	1	DNAJC12	309.181	268.94	219.942	109.306	72.4682	94.2722	266.031	92.0255	2.89084	2.89084	1.53149	2.89084	2.07643e-49	2.11606e-49	1.92846e-13	2.89084
ENSG00000163071	ENSG00000163071.10	SPATA18	protein_coding	1	SPATA18	286.389	121.102	280.115	59.4214	73.4747	105.363	229.212	79.4297	2.88572	2.88572	1.52893	2.88572	1.15872e-42	1.18075e-42	0.00243201	2.88572
ENSG00000153029	ENSG00000153029.14	MR1	protein_coding	1	MR1	957.271	566.19	481.383	216.411	256.658	227.362	668.291	233.487	2.86222	2.86222	1.51713	2.86222	8.62983e-119	8.79194e-119	0.0077762	2.86222
ENSG00000168398	ENSG00000168398.6	BDKRB2	protein_coding	1	BDKRB2	297.289	133.684	159.697	54.2568	65.4227	87.1423	196.9	68.9506	2.85566	2.85566	1.51383	2.85566	4.95155e-36	5.04364e-36	0.0336838	2.85566
ENSG00000143512	ENSG00000143512.12	HHIPL2	protein_coding	1	HHIPL2	52.5211	56.619	63.2852	3.66799	25.1626	31.6881	57.4851	20.1829	2.84821	2.84821	1.51005	2.84821	1.00709e-11	1.02564e-11	8.12284e-05	2.84821
ENSG00000164749	ENSG00000164749.11	HNF4G	protein_coding	1	HNF4G	26.756	12.582	19.7118	6.60237	7.04552	7.12983	19.6933	6.93591	2.83932	2.83932	1.50555	2.83932	7.51761e-05	7.64966e-05	0.00822306	2.83932
ENSG00000234745	ENSG00000234745.9	HLA-B	protein_coding	1	HLA-B	424.251	370.383	458.61	157.533	136.291	148.8	417.758	147.551	2.83128	2.83128	1.50146	2.83128	1.42929e-73	1.45563e-73	0	2.83128
ENSG00000142303	ENSG00000142303.13	ADAMTS10	protein_coding	1	ADAMTS10	22.7922	17.3002	10.3746	3.66799	7.04552	7.12983	16.8323	5.95778	2.82527	2.82527	1.49839	2.82527	0.000306175	0.000311387	0.0347381	2.82527
ENSG00000136002	ENSG00000136002.16	ARHGEF4	protein_coding	1	ARHGEF4	163.509	190.303	211.642	99.0356	48.3122	53.0776	188.495	66.8185	2.821	2.821	1.49621	2.821	4.19851e-34	4.27536e-34	2.60152e-09	2.821
ENSG00000066382	ENSG00000066382.16	MPPED2	protein_coding	1	MPPED2	41.6205	40.8915	64.3227	10.2704	14.091	27.7271	48.9549	17.3728	2.8179	2.8179	1.49462	2.8179	7.36717e-10	7.49826e-10	0.0009225	2.8179
ENSG00000258659	ENSG00000258659.6	TRIM34	protein_coding	1	TRIM34	105.042	100.656	82.2604	30.0775	32.0269	40.4024	95.9962	34.1789	2.80864	2.80864	1.48987	2.80864	6.94224e-18	7.06691e-18	4.68608e-07	2.80864
ENSG00000141506	ENSG00000141506.13	PIK3R5	protein_coding	1	PIK3R5	58.4669	45.6097	31.1239	18.3399	14.091	15.8441	45.0768	16.1017	2.79951	2.79951	1.48518	2.79951	1.70107e-09	1.73189e-09	0.000336615	2.79951
ENSG00000186832	ENSG00000186832.8	KRT16	protein_coding	1	KRT16	25.7651	17.3002	15.4789	3.66799	11.0715	6.33762	19.5248	7.03572	2.77509	2.77509	1.47254	2.77509	8.92887e-05	9.08218e-05	0.0061207	2.77509
ENSG00000130813	ENSG00000130813.17	C19orf66	protein_coding	1	C19orf66	139.726	94.365	79.8846	23.4751	49.3187	40.4024	104.669	37.742	2.77326	2.77326	1.47158	2.77326	3.78668e-19	3.85376e-19	0.000267629	2.77326
ENSG00000070081	ENSG00000070081.15	NUCB2	protein_coding	1	NUCB2	3047.21	2093.33	1989.85	720.392	971.276	901.527	2376.81	864.408	2.74964	2.74964	1.45924	2.74964	0	0	5.25007e-07	2.74964
ENSG00000105649	ENSG00000105649.9	RAB3A	protein_coding	1	RAB3A	67.3855	84.9285	43.5734	19.8071	22.1431	29.3115	65.3058	23.7639	2.74811	2.74811	1.45844	2.74811	1.54972e-12	1.57686e-12	0.000467686	2.74811
ENSG00000100299	ENSG00000100299.17	ARSA	protein_coding	1	ARSA	156.572	94.365	126.57	46.9502	28.1821	62.584	125.846	45.9155	2.74082	2.74082	1.45461	2.74082	3.32485e-22	3.38263e-22	6.06752e-06	2.74082
ENSG00000184731	ENSG00000184731.5	FAM110C	protein_coding	1	FAM110C	755.114	498.562	399.423	247.222	194.255	163.986	551.043	201.831	2.73022	2.73022	1.44902	2.73022	3.45792e-91	3.51826e-91	0.00349555	2.73022
ENSG00000197816	ENSG00000197816.13	CCDC180	protein_coding	1	CCDC180	98.3829	71.969	52.8898	26.3068	25.6457	29.8423	74.4239	27.2749	2.72866	2.72866	1.44819	2.72866	7.48454e-14	7.6139e-14	0.00026505	2.72866
ENSG00000162496	ENSG00000162496.8	DHRS3	protein_coding	1	DHRS3	201.166	73.9192	200.23	70.4253	34.2211	69.7139	158.448	58.1301	2.72575	2.72575	1.44666	2.72575	1.79634e-27	1.82747e-27	0.0376403	2.72575
ENSG00000173157	ENSG00000173157.16	ADAMTS20	protein_coding	1	ADAMTS20	34.6837	47.1825	29.049	13.2047	21.1366	6.33762	36.9817	13.5696	2.72533	2.72533	1.44643	2.72533	2.00229e-07	2.03568e-07	0.000655279	2.72533
ENSG00000100918	ENSG00000100918.12	REC8	protein_coding	1	REC8	38.6476	14.1547	32.1613	12.4712	6.03902	12.6752	28.3312	10.4051	2.72281	2.72281	1.4451	2.72281	2.96864e-06	3.0193e-06	0.0260202	2.72281
ENSG00000213213	ENSG00000213213.13	CCDC183	protein_coding	1	CCDC183	86.1841	60.4565	49.6841	16.77	13.8595	41.4956	65.4516	24.0517	2.72128	2.72128	1.44429	2.72128	2.54242e-12	2.58609e-12	0.0133591	2.72128
ENSG00000131981	ENSG00000131981.15	LGALS3	protein_coding	1	LGALS3	2545.79	1377.73	1733.6	710.856	708.578	672.58	1885.72	697.348	2.70412	2.70412	1.43516	2.70412	4.86579e-301	4.94937e-301	0.000194474	2.70412
ENSG00000188959	ENSG00000188959.9	C9orf152	protein_coding	1	C9orf152	86.2139	75.492	86.1094	22.7415	26.1691	42.779	82.6151	30.5732	2.70221	2.70221	1.43414	2.70221	6.85234e-15	6.96861e-15	2.22045e-14	2.70221
ENSG00000146376	ENSG00000146376.10	ARHGAP18	protein_coding	1	ARHGAP18	515.301	580.345	503.169	212.743	171.106	209.142	532.948	197.673	2.69611	2.69611	1.43088	2.69611	4.85562e-86	4.93845e-86	0	2.69611
ENSG00000155066	ENSG00000155066.15	PROM2	protein_coding	1	PROM2	730.34	338.141	571.642	192.936	138.897	278.063	546.718	203.309	2.6891	2.6891	1.42712	2.6891	6.30969e-88	6.41695e-88	0.00497471	2.6891
ENSG00000070540	ENSG00000070540.12	WIPI1	protein_coding	1	WIPI1	883.94	588.208	523.919	232.55	243.574	266.972	665.366	247.709	2.68608	2.68608	1.4255	2.68608	1.59987e-106	1.62705e-106	6.79056e-05	2.68608
ENSG00000119138	ENSG00000119138.4	KLF9	protein_coding	1	KLF9	546.021	423.07	379.711	201.739	125.813	176.661	449.611	168.081	2.67496	2.67496	1.41952	2.67496	4.65988e-72	4.73842e-72	4.83139e-09	2.67496
ENSG00000119899	ENSG00000119899.12	SLC17A5	protein_coding	1	SLC17A5	474.672	382.178	341.325	152.588	163.054	133.09	399.402	149.587	2.67002	2.67002	1.41685	2.67002	4.04063e-64	4.10857e-64	3.08642e-14	2.67002
ENSG00000108813	ENSG00000108813.10	DLX4	protein_coding	1	DLX4	43.6024	53.4735	31.1239	20.5407	11.0715	16.6363	42.7433	16.0928	2.65604	2.65604	1.40928	2.65604	3.42664e-08	3.48228e-08	0.000239372	2.65604
ENSG00000144452	ENSG00000144452.14	ABCA12	protein_coding	1	ABCA12	2979.83	3666.08	3343.74	1004.29	1476.54	1294.46	3329.89	1258.44	2.64605	2.64605	1.40384	2.64605	0	0	0	2.64605
ENSG00000005001	ENSG00000005001.9	PRSS22	protein_coding	1	PRSS22	357.738	221.758	270.778	103.437	114.741	103.779	283.434	107.329	2.6408	2.6408	1.40097	2.6408	3.14877e-45	3.20073e-45	1.7191e-08	2.6408
ENSG00000120693	ENSG00000120693.13	SMAD9	protein_coding	1	SMAD9	163.509	141.547	147.32	77.0277	47.3057	47.5322	150.802	57.2985	2.63187	2.63187	1.39609	2.63187	1.18346e-24	1.20277e-24	0	2.63187
ENSG00000131781	ENSG00000131781.12	FMO5	protein_coding	1	FMO5	334.946	251.64	243.804	94.634	92.5983	128.337	276.807	105.2	2.63125	2.63125	1.39575	2.63125	8.63033e-44	8.7716e-44	8.00715e-11	2.63125
ENSG00000154263	ENSG00000154263.17	ABCA10	protein_coding	1	ABCA10	39.6386	14.1547	32.7216	9.53676	13.0845	10.3066	28.8483	10.986	2.62592	2.62592	1.39283	2.62592	7.61111e-06	7.72999e-06	0.0146773	2.62592
ENSG00000083844	ENSG00000083844.10	ZNF264	protein_coding	1	ZNF264	545.03	463.961	337.175	174.596	175.132	164.778	448.732	171.512	2.61633	2.61633	1.38755	2.61633	3.44173e-69	3.49766e-69	2.63278e-07	2.61633
ENSG00000123989	ENSG00000123989.13	CHPF	protein_coding	1	CHPF	2408.04	1174.84	2006.45	886.919	505.265	744.671	1863.12	712.295	2.61566	2.61566	1.38718	2.61566	6.34344e-281	6.44675e-281	0.00276307	2.61566
ENSG00000125775	ENSG00000125775.14	SDCBP2	protein_coding	1	SDCBP2	25.2696	9.4365	18.4461	5.13518	8.05203	7.12983	17.7274	6.78234	2.61376	2.61376	1.38612	2.61376	0.000426878	0.000433365	0.0326358	2.61376
ENSG00000172183	ENSG00000172183.14	ISG20	protein_coding	1	ISG20	460.798	317.695	280.115	115.175	140.91	149.726	352.88	135.281	2.6085	2.6085	1.38322	2.6085	1.78836e-54	1.81724e-54	2.28212e-05	2.6085
ENSG00000118985	ENSG00000118985.15	ELL2	protein_coding	1	ELL2	193.238	190.177	269.657	118.806	67.4357	64.9607	217.701	83.7441	2.59959	2.59959	1.37829	2.59959	3.6918e-34	3.75102e-34	7.71725e-06	2.59959
ENSG00000150722	ENSG00000150722.10	PPP1R1C	protein_coding	1	PPP1R1C	94.1416	154.129	145.245	77.0277	33.2146	41.9868	131.182	50.753	2.58471	2.58471	1.37	2.58471	2.7474e-21	2.79119e-21	0.00278071	2.58471
ENSG00000101188	ENSG00000101188.4	NTSR1	protein_coding	1	NTSR1	236.84	130.538	265.59	46.2166	56.3642	142.597	211	81.7358	2.58148	2.58148	1.3682	2.58148	1.19611e-32	1.21503e-32	0.0393597	2.58148
ENSG00000170231	ENSG00000170231.15	FABP6	protein_coding	1	FABP6	26.756	15.7275	14.5245	2.93439	12.078	7.12983	19.0127	7.39075	2.57249	2.57249	1.36317	2.57249	0.000159734	0.000162266	0.0493002	2.57249
ENSG00000173193	ENSG00000173193.13	PARP14	protein_coding	1	PARP14	1124.74	742.338	1191.01	379.27	383.478	429.374	1019.37	397.384	2.56521	2.56521	1.35908	2.56521	2.09011e-149	2.12306e-149	1.7431e-09	2.56521
ENSG00000204525	ENSG00000204525.15	HLA-C	protein_coding	1	HLA-C	706.458	504.444	741.796	263.721	233.7	264.358	650.909	253.936	2.56328	2.56328	1.35799	2.56328	7.47062e-96	7.58806e-96	7.30527e-14	2.56328
ENSG00000121413	ENSG00000121413.12	ZSCAN18	protein_coding	1	ZSCAN18	317.108	185.584	147.32	72.6261	92.5983	88.7267	216.681	84.6604	2.55941	2.55941	1.35581	2.55941	4.01579e-33	4.07858e-33	0.0474099	2.55941
ENSG00000203618	ENSG00000203618.5	GP1BB	protein_coding	1	GP1BB	52.1842	56.9021	39.2265	5.7514	22.596	29.6284	49.4476	19.3353	2.55738	2.55738	1.35467	2.55738	6.96926e-09	7.07705e-09	0.0031438	2.55738
ENSG00000116032	ENSG00000116032.5	GRIN3B	protein_coding	1	GRIN3B	77.2952	70.7737	44.6109	22.0079	31.2016	22.1817	64.2366	25.1404	2.55511	2.55511	1.35339	2.55511	3.93868e-11	4.00006e-11	9.15108e-05	2.55511
ENSG00000187091	ENSG00000187091.13	PLCD1	protein_coding	1	PLCD1	219.003	105.374	117.233	45.483	65.4227	62.584	147.214	57.8399	2.54519	2.54519	1.34777	2.54519	4.82909e-23	4.90412e-23	0.0382252	2.54519
ENSG00000179913	ENSG00000179913.10	B3GNT3	protein_coding	1	B3GNT3	364.675	217.039	213.717	108.572	91.5918	113.285	265.154	104.493	2.53753	2.53753	1.34342	2.53753	9.72261e-40	9.87311e-40	0.00157585	2.53753
ENSG00000042493	ENSG00000042493.15	CAPG	protein_coding	1	CAPG	194.229	154.129	134.87	85.8309	53.3447	51.4932	161.086	63.5662	2.53415	2.53415	1.3415	2.53415	6.6999e-25	6.8034e-25	8.54545e-07	2.53415
ENSG00000114812	ENSG00000114812.12	VIPR1	protein_coding	1	VIPR1	295.307	174.575	285.302	93.9004	72.4682	132.298	251.738	99.5655	2.52837	2.52837	1.33821	2.52837	2.33741e-37	2.37323e-37	1.94485e-05	2.52837
ENSG00000185088	ENSG00000185088.13	RPS27L	protein_coding	1	RPS27L	2153.36	1126.09	1259.48	726.261	556.596	514.14	1512.99	599.009	2.52582	2.52582	1.33675	2.52582	3.22421e-214	3.27373e-214	0.036753	2.52582
ENSG00000156463	ENSG00000156463.17	SH3RF2	protein_coding	1	SH3RF2	77.2952	47.1825	48.7607	22.7415	15.0975	30.8959	57.7561	22.9217	2.51972	2.51972	1.33326	2.51972	9.22726e-10	9.36552e-10	0.00183182	2.51972
ENSG00000135899	ENSG00000135899.16	SP110	protein_coding	1	SP110	148.555	103.801	200.23	55.7534	46.4401	77.6359	150.872	59.9531	2.51651	2.51651	1.33142	2.51651	7.43086e-23	7.54333e-23	0.000731052	2.51651
ENSG00000125089	ENSG00000125089.16	SH3TC1	protein_coding	1	SH3TC1	157.563	95.9377	103.746	52.0854	46.2991	43.5712	119.092	47.3286	2.51629	2.51629	1.3313	2.51629	1.07735e-18	1.09379e-18	3.99531e-05	2.51629
ENSG00000146197	ENSG00000146197.8	SCUBE3	protein_coding	1	SCUBE3	40.6295	61.3372	43.5734	22.7415	9.05853	26.1427	48.5234	19.3242	2.51101	2.51101	1.32827	2.51101	1.73842e-08	1.76442e-08	0.00185775	2.51101
ENSG00000111319	ENSG00000111319.12	SCNN1A	protein_coding	1	SCNN1A	294.316	163.566	205.418	79.2285	94.6113	91.1034	221.11	88.3244	2.50339	2.50339	1.32388	2.50339	1.03619e-32	1.05187e-32	7.78311e-05	2.50339
ENSG00000135205	ENSG00000135205.14	CCDC146	protein_coding	1	CCDC146	163.509	160.106	123.344	42.9228	60.8934	75.2593	148.996	59.7018	2.49567	2.49567	1.31943	2.49567	3.19124e-22	3.2388e-22	5.0929e-10	2.49567
ENSG00000156049	ENSG00000156049.6	GNA14	protein_coding	1	GNA14	529.175	306.686	334.063	90.9661	165.067	214.687	389.985	156.917	2.4853	2.4853	1.31342	2.4853	5.20861e-55	5.28622e-55	0.00774657	2.4853
ENSG00000156011	ENSG00000156011.16	PSD3	protein_coding	1	PSD3	1486.45	877.594	1702.48	640.43	339.192	656.736	1355.52	545.463	2.48507	2.48507	1.31329	2.48507	1.39637e-186	1.41725e-186	0.00304637	2.48507
ENSG00000052344	ENSG00000052344.15	PRSS8	protein_coding	1	PRSS8	1911.57	1325.83	1721.15	490.777	699.52	808.839	1652.86	666.389	2.48032	2.48032	1.31053	2.48032	4.74619e-226	4.81691e-226	2.39523e-10	2.48032
ENSG00000169583	ENSG00000169583.12	CLIC3	protein_coding	1	CLIC3	597.551	490.698	462.708	320.582	108.702	198.051	516.996	209.122	2.47222	2.47222	1.30581	2.47222	1.29534e-71	1.31449e-71	0.000202361	2.47222
ENSG00000184292	ENSG00000184292.6	TACSTD2	protein_coding	1	TACSTD2	4905.27	2500.67	3220.28	1247.12	1484.59	1573.32	3542.09	1435.02	2.46832	2.46832	1.30353	2.46832	0	0	0.0115432	2.46832
ENSG00000167232	ENSG00000167232.13	ZNF91	protein_coding	1	ZNF91	3742.89	3725.39	2818.81	1348.07	1779.15	1041.65	3429.04	1389.63	2.46759	2.46759	1.3031	2.46759	0	0	1.63313e-10	2.46759
ENSG00000167555	ENSG00000167555.13	ZNF528	protein_coding	1	ZNF528	347.828	221.758	241.729	93.1668	118.767	119.623	270.448	110.529	2.44685	2.44685	1.29093	2.44685	8.06396e-38	8.18115e-38	3.27908e-06	2.44685
ENSG00000154310	ENSG00000154310.16	TNIK	protein_coding	1	TNIK	143.69	141.547	184.668	38.1471	61.3967	92.6878	156.645	64.0872	2.44425	2.44425	1.28939	2.44425	1.39308e-22	1.4132e-22	7.27414e-06	2.44425
ENSG00000120328	ENSG00000120328.6	PCDHB12	protein_coding	1	PCDHB12	51.3319	112.971	97.4074	34.3397	36.7072	36.2037	87.2466	35.7602	2.43977	2.43977	1.28675	2.43977	1.92876e-13	1.95661e-13	0.021983	2.43977
ENSG00000110318	ENSG00000110318.13	CEP126	protein_coding	1	CEP126	104.051	154.129	128.645	48.4174	64.4162	45.9478	128.952	52.9371	2.43595	2.43595	1.28448	2.43595	1.14475e-18	1.1611e-18	6.34182e-09	2.43595
ENSG00000107518	ENSG00000107518.16	ATRNL1	protein_coding	1	ATRNL1	500.437	654.264	408.76	282.435	152.988	207.557	521.164	214.337	2.43152	2.43152	1.28186	2.43152	2.80115e-70	2.84152e-70	0.00016884	2.43152
ENSG00000166888	ENSG00000166888.10	STAT6	protein_coding	1	STAT6	979.072	657.409	585.129	314.713	279.808	319.258	740.547	304.603	2.43119	2.43119	1.28166	2.43119	9.60186e-99	9.7401e-99	0.000383135	2.43119
ENSG00000173320	ENSG00000173320.9	STOX2	protein_coding	1	STOX2	253.687	253.213	312.276	122.511	97.6308	117.246	273.069	112.473	2.42787	2.42787	1.27969	2.42787	9.03599e-38	9.16589e-38	0	2.42787
ENSG00000166145	ENSG00000166145.14	SPINT1	protein_coding	1	SPINT1	1501.31	1014.42	1617.4	638.23	378.445	686.048	1377.72	567.584	2.42735	2.42735	1.27938	2.42735	3.44929e-181	3.49884e-181	7.05144e-06	2.42735
ENSG00000105339	ENSG00000105339.10	DENND3	protein_coding	1	DENND3	287.38	262.649	141.095	62.3558	125.813	96.6488	230.385	94.9491	2.4264	2.4264	1.27882	2.4264	4.91014e-32	4.98048e-32	0.0224902	2.4264
ENSG00000153976	ENSG00000153976.2	HS3ST3A1	protein_coding	1	HS3ST3A1	199.977	150.842	278.725	62.4511	88.2301	109.071	209.858	86.5939	2.42347	2.42347	1.27708	2.42347	4.16001e-29	4.21923e-29	0.000834942	2.42347
ENSG00000160182	ENSG00000160182.2	TFF1	protein_coding	1	TFF1	70981.8	43758.6	55705.5	13485	29611.3	27252.6	56815.3	23449.6	2.42286	2.42286	1.27671	2.42286	0	0	0.00145899	2.42286
ENSG00000204642	ENSG00000204642.13	HLA-F	protein_coding	1	HLA-F	111.979	48.7552	69.5307	27.884	36.2542	30.8959	76.765	31.6881	2.42252	2.42252	1.27651	2.42252	1.05833e-11	1.07324e-11	0.0241549	2.42252
ENSG00000165030	ENSG00000165030.3	NFIL3	protein_coding	1	NFIL3	918.624	561.472	522.881	264.095	340.198	224.193	667.669	276.172	2.41758	2.41758	1.27356	2.41758	3.10523e-88	3.14949e-88	0.00671651	2.41758
ENSG00000187244	ENSG00000187244.10	BCAM	protein_coding	1	BCAM	1640.05	1097.78	1228.36	479.773	454.939	712.983	1322.07	549.242	2.40708	2.40708	1.26729	2.40708	2.17834e-171	2.20921e-171	3.6235e-06	2.40708
ENSG00000110975	ENSG00000110975.8	SYT10	protein_coding	1	SYT10	684.756	569.335	755.273	406.413	227.47	202.012	669.798	278.641	2.4038	2.4038	1.26532	2.4038	1.73037e-87	1.75478e-87	1.99564e-06	2.4038
ENSG00000149212	ENSG00000149212.11	SESN3	protein_coding	1	SESN3	893.849	630.673	715.849	413.749	187.21	331.933	746.8	310.974	2.40149	2.40149	1.26393	2.40149	3.951e-97	4.00666e-97	9.69466e-06	2.40149
ENSG00000177675	ENSG00000177675.8	CD163L1	protein_coding	1	CD163L1	84.2319	73.9192	80.9221	19.8071	30.1951	49.9088	79.7011	33.3137	2.39244	2.39244	1.25849	2.39244	7.27174e-12	7.37218e-12	1.37676e-06	2.39244
ENSG00000185386	ENSG00000185386.14	MAPK11	protein_coding	1	MAPK11	134.771	80.2102	86.1094	35.9463	36.2341	53.8698	100.374	42.0267	2.38833	2.38833	1.256	2.38833	1.33225e-14	1.35076e-14	0.00137867	2.38833
ENSG00000147576	ENSG00000147576.15	ADHFE1	protein_coding	1	ADHFE1	57.4759	40.8915	33.1988	16.1391	21.1366	17.9434	43.8654	18.4164	2.38187	2.38187	1.25209	2.38187	4.15621e-07	4.21209e-07	0.000640413	2.38187
ENSG00000155158	ENSG00000155158.20	TTC39B	protein_coding	1	TTC39B	1050.42	898.04	523.919	424.019	364.354	250.336	824.137	346.247	2.3802	2.3802	1.25108	2.3802	2.24989e-105	2.28115e-105	0.0437696	2.3802
ENSG00000135114	ENSG00000135114.12	OASL	protein_coding	1	OASL	38.6476	18.873	32.1613	7.33597	16.1041	14.2597	29.904	12.5766	2.37776	2.37776	1.2496	2.37776	2.97269e-05	3.01179e-05	0.00571671	2.37776
ENSG00000146278	ENSG00000146278.10	PNRC1	protein_coding	1	PNRC1	1750.04	1223.6	1448.3	598.615	578.739	689.217	1473.99	622.2	2.369	2.369	1.24428	2.369	1.60365e-184	1.62573e-184	1.89193e-12	2.369
ENSG00000151726	ENSG00000151726.13	ACSL1	protein_coding	1	ACSL1	472.69	328.705	239.654	162.125	141.917	135.467	347.026	146.513	2.36857	2.36857	1.24402	2.36857	2.88223e-45	2.92194e-45	0.0170592	2.36857
ENSG00000075426	ENSG00000075426.11	FOSL2	protein_coding	1	FOSL2	3222.61	2461.35	2296.94	1063.72	1078.97	1243.76	2660.31	1128.83	2.35671	2.35671	1.23677	2.35671	0	0	1.28454e-09	2.35671
ENSG00000130653	ENSG00000130653.15	PNPLA7	protein_coding	1	PNPLA7	109.006	95.9377	78.8472	35.9463	32.2081	52.2854	94.607	40.1566	2.35595	2.35595	1.23631	2.35595	1.86705e-13	1.89226e-13	9.96807e-08	2.35595
ENSG00000198929	ENSG00000198929.12	NOS1AP	protein_coding	1	NOS1AP	512.219	323.027	320.534	190.677	131.359	169.825	385.27	163.963	2.34974	2.34974	1.2325	2.34974	3.73532e-49	3.78602e-49	0.00120693	2.34974
ENSG00000163362	ENSG00000163362.10	C1orf106	protein_coding	1	C1orf106	67.3855	37.746	47.7233	26.4095	12.078	26.9349	50.9616	21.8175	2.33582	2.33582	1.22393	2.33582	9.4696e-08	9.59276e-08	0.00788749	2.33582
ENSG00000162804	ENSG00000162804.13	SNED1	protein_coding	1	SNED1	612.416	449.806	541.556	178.998	201.301	307.375	534.603	229.234	2.33212	2.33212	1.22164	2.33212	2.96267e-66	3.00233e-66	1.09876e-08	2.33212
ENSG00000165215	ENSG00000165215.6	CLDN3	protein_coding	1	CLDN3	1606.35	1192.14	1340.4	713.79	541.71	520.477	1379.64	592.003	2.33047	2.33047	1.22062	2.33047	2.44938e-167	2.48216e-167	2.32137e-12	2.33047
ENSG00000140199	ENSG00000140199.11	SLC12A6	protein_coding	1	SLC12A6	286.389	220.185	269.74	127.646	72.4682	133.882	258.781	111.342	2.3242	2.3242	1.21673	2.3242	8.36046e-33	8.47132e-33	5.3646e-10	2.3242
ENSG00000156587	ENSG00000156587.15	UBE2L6	protein_coding	1	UBE2L6	197.202	158.848	95.4466	46.9502	78.5072	68.9217	150.509	64.803	2.32256	2.32256	1.21571	2.32256	6.80932e-20	6.89945e-20	0.0249127	2.32256
ENSG00000112343	ENSG00000112343.10	TRIM38	protein_coding	1	TRIM38	475.663	399.478	302.939	151.855	147.956	207.557	392.703	169.133	2.32187	2.32187	1.21529	2.32187	9.67178e-49	9.80008e-49	1.85897e-05	2.32187
ENSG00000099810	ENSG00000099810.18	MTAP	protein_coding	1	MTAP	32.6324	24.1574	17.7302	11.9356	10.0952	10.1402	24.85	10.7337	2.31515	2.31515	1.2111	2.31515	0.000189808	0.00019217	0.0479934	2.31515
ENSG00000091844	ENSG00000091844.7	RGS17	protein_coding	1	RGS17	582.687	602.363	447.146	345.524	232.502	129.921	544.075	235.993	2.30548	2.30548	1.20507	2.30548	4.83298e-66	4.89647e-66	0.00113617	2.30548
ENSG00000136383	ENSG00000136383.6	ALPK3	protein_coding	1	ALPK3	46.5753	34.6005	49.7982	17.6063	13.0845	26.1427	43.668	18.9545	2.30383	2.30383	1.20403	2.30383	8.3782e-07	8.48522e-07	8.03457e-05	2.30383
ENSG00000167981	ENSG00000167981.5	ZNF597	protein_coding	1	ZNF597	296.298	246.922	241.729	186.334	83.5398	72.0905	261.66	113.998	2.2953	2.2953	1.19868	2.2953	2.16771e-32	2.19584e-32	0.00505647	2.2953
ENSG00000168899	ENSG00000168899.4	VAMP5	protein_coding	1	VAMP5	39.6386	18.873	37.3487	12.4712	11.0715	18.2207	31.9634	13.9311	2.29439	2.29439	1.19811	2.29439	3.1118e-05	3.15019e-05	0.0105208	2.29439
ENSG00000168016	ENSG00000168016.13	TRANK1	protein_coding	1	TRANK1	337.919	246.922	195.043	165.793	80.5203	95.0644	259.971	113.803	2.28441	2.28441	1.19182	2.28441	8.82566e-32	8.93899e-32	0.0373051	2.28441
ENSG00000206503	ENSG00000206503.11	HLA-A	protein_coding	1	HLA-A	2095.39	1425.4	1853.31	665.578	897.428	791.744	1791.38	784.927	2.28222	2.28222	1.19044	2.28222	1.76031e-207	1.78302e-207	1.75033e-10	2.28222
ENSG00000174307	ENSG00000174307.6	PHLDA3	protein_coding	1	PHLDA3	865.111	479.689	500.057	267.029	302.957	239.245	614.962	269.754	2.27972	2.27972	1.18885	2.27972	2.42271e-72	2.45383e-72	0.0256238	2.27972
ENSG00000026297	ENSG00000026297.15	RNASET2	protein_coding	1	RNASET2	1084.1	699.685	864.57	338.086	339.192	484.836	882.796	387.381	2.27888	2.27888	1.18833	2.27888	5.85689e-103	5.93215e-103	3.42964e-06	2.27888
ENSG00000149591	ENSG00000149591.16	TAGLN	protein_coding	1	TAGLN	41.6205	25.164	32.1613	17.6063	6.03902	19.8051	32.9919	14.4935	2.27633	2.27633	1.18671	2.27633	2.73946e-05	2.77277e-05	0.0219239	2.27633
ENSG00000072682	ENSG00000072682.18	P4HA2	protein_coding	1	P4HA2	883.94	589.781	861.094	283.902	371.4	370.751	778.282	342.028	2.27549	2.27549	1.18618	2.27549	6.42249e-91	6.50488e-91	5.57508e-09	2.27549
ENSG00000078053	ENSG00000078053.16	AMPH	protein_coding	1	AMPH	30.7199	34.6005	50.8357	19.8071	14.091	17.4285	38.7287	17.1189	2.26234	2.26234	1.17781	2.26234	5.17139e-06	5.23488e-06	0.0030278	2.26234
ENSG00000117461	ENSG00000117461.14	PIK3R3	protein_coding	1	PIK3R3	2956.05	1602.63	2650.72	1197.96	770.981	1222.37	2403.14	1063.78	2.25906	2.25906	1.17572	2.25906	1.24577e-271	1.26156e-271	0.00289248	2.25906
ENSG00000174938	ENSG00000174938.14	SEZ6L2	protein_coding	1	SEZ6L2	774.934	758.065	1171.3	338.188	266.723	592.568	901.442	399.17	2.25829	2.25829	1.17523	2.25829	3.13468e-103	3.17434e-103	0.0306149	2.25829
ENSG00000137449	ENSG00000137449.15	CPEB2	protein_coding	1	CPEB2	710.521	586.636	438.847	258.226	261.691	249.544	578.678	256.497	2.25608	2.25608	1.17382	2.25608	7.88306e-67	7.98249e-67	1.9985e-05	2.25608
ENSG00000142173	ENSG00000142173.14	COL6A2	protein_coding	1	COL6A2	910.696	1030.15	1094.52	405.679	360.328	579.893	1011.8	448.643	2.25524	2.25524	1.17328	2.25524	3.89202e-115	3.94112e-115	1.09646e-12	2.25524
ENSG00000075651	ENSG00000075651.15	PLD1	protein_coding	1	PLD1	548.003	652.691	497.982	158.457	358.315	237.661	566.235	251.488	2.25154	2.25154	1.17091	2.25154	2.56056e-65	2.59279e-65	4.23656e-06	2.25154
ENSG00000139182	ENSG00000139182.13	CLSTN3	protein_coding	1	CLSTN3	417.196	344.432	286.34	121.777	140.91	202.804	349.333	155.174	2.25123	2.25123	1.17072	2.25123	4.47914e-41	4.53545e-41	1.31419e-05	2.25123
ENSG00000109472	ENSG00000109472.13	CPE	protein_coding	1	CPE	465.753	303.541	309.164	75.5605	237.535	166.363	359.496	159.829	2.24925	2.24925	1.16944	2.24925	4.47021e-42	4.52627e-42	0.0158584	2.24925
ENSG00000143995	ENSG00000143995.19	MEIS1	protein_coding	1	MEIS1	442.961	341.287	385.936	170.195	138.897	211.518	390.071	173.547	2.24764	2.24764	1.16841	2.24764	1.4506e-45	1.4688e-45	3.78364e-13	2.24764
ENSG00000172780	ENSG00000172780.16	RAB43	protein_coding	1	RAB43	351.891	416.228	340.371	111.045	172.394	210.1	369.507	164.523	2.24593	2.24593	1.16731	2.24593	4.67698e-43	4.73547e-43	3.86597e-09	2.24593
ENSG00000115884	ENSG00000115884.10	SDC1	protein_coding	1	SDC1	2874.79	1803.94	2563.57	1563.3	775.007	890.436	2414.11	1076.26	2.24306	2.24306	1.16547	2.24306	9.9009e-269	1.00247e-268	0.00565635	2.24306
ENSG00000107968	ENSG00000107968.9	MAP3K8	protein_coding	1	MAP3K8	661.964	347.578	481.383	190.735	181.171	293.115	496.985	221.684	2.24186	2.24186	1.1647	2.24186	8.06848e-57	8.16894e-57	0.0121141	2.24186
ENSG00000050030	ENSG00000050030.13	KIAA2022	protein_coding	1	KIAA2022	28.738	29.8822	33.1988	11.7376	7.04552	22.1817	30.6163	13.6649	2.24051	2.24051	1.16382	2.24051	5.06709e-05	5.12807e-05	0.0197994	2.24051
ENSG00000163840	ENSG00000163840.9	DTX3L	protein_coding	1	DTX3L	579.714	336.568	685.763	297.84	179.158	238.453	534.025	238.494	2.23916	2.23916	1.16296	2.23916	4.30622e-61	4.35991e-61	0.012406	2.23916
ENSG00000086065	ENSG00000086065.13	CHMP5	protein_coding	1	CHMP5	2414.96	1327.4	1463.85	874.448	785.072	668.619	1735.41	776.057	2.23619	2.23619	1.16105	2.23619	1.66012e-192	1.68076e-192	0.0455068	2.23619
ENSG00000125746	ENSG00000125746.14	EML2	protein_coding	1	EML2	1033.58	789.52	535.331	278.033	396.562	382.634	786.152	352.42	2.23073	2.23073	1.15751	2.23073	4.33136e-88	4.38498e-88	0.028177	2.23073
ENSG00000197712	ENSG00000197712.11	FAM114A1	protein_coding	1	FAM114A1	857.184	747.056	503.169	319.115	267.73	358.076	702.48	314.983	2.23021	2.23021	1.15718	2.23021	8.33407e-79	8.4371e-79	0.00106212	2.23021
ENSG00000113248	ENSG00000113248.5	PCDHB15	protein_coding	1	PCDHB15	45.4753	69.028	53.6783	32.3663	16.3355	26.8398	56.0705	25.1906	2.22586	2.22586	1.15436	2.22586	4.69913e-08	4.75698e-08	0.00124642	2.22586
ENSG00000185634	ENSG00000185634.11	SHC4	protein_coding	1	SHC4	804.663	424.642	499.02	194.403	320.068	262.219	576.118	258.907	2.2252	2.2252	1.15393	2.2252	7.84226e-65	7.93891e-65	0.0328961	2.2252
ENSG00000204618	ENSG00000204618.8	RNF39	protein_coding	1	RNF39	77.2952	50.328	47.7233	16.1391	30.1951	32.4803	58.4588	26.2815	2.22433	2.22433	1.15337	2.22433	3.54319e-08	3.58622e-08	0.00646062	2.22433
ENSG00000112245	ENSG00000112245.9	PTP4A1	protein_coding	1	PTP4A1	3393.06	4480.76	3523.22	1883.88	1415.14	1837.12	3799.03	1712.06	2.21898	2.21898	1.1499	2.21898	0	0	2.19508e-11	2.21898
ENSG00000152969	ENSG00000152969.16	JAKMIP1	protein_coding	1	JAKMIP1	51.5301	56.619	32.1613	26.4095	24.1561	12.6752	46.7802	21.0903	2.21809	2.21809	1.14932	2.21809	1.00622e-06	1.01818e-06	0.017246	2.21809
ENSG00000162909	ENSG00000162909.17	CAPN2	protein_coding	1	CAPN2	1383.39	726.61	891.18	314.713	560.622	477.698	1000.4	451.021	2.21808	2.21808	1.14931	2.21808	5.14123e-110	5.20419e-110	0.0408592	2.21808
ENSG00000153157	ENSG00000153157.12	SYCP2L	protein_coding	1	SYCP2L	34.2774	26.9727	17.6369	9.53676	13.0845	12.9446	26.3057	11.8653	2.21702	2.21702	1.14862	2.21702	0.000147034	0.000148797	0.0391315	2.21702
ENSG00000106415	ENSG00000106415.12	GLCCI1	protein_coding	1	GLCCI1	684.062	584.748	571.102	252.211	242.134	340.235	613.314	278.204	2.20455	2.20455	1.14049	2.20455	1.91945e-67	1.94268e-67	3.33067e-16	2.20455
ENSG00000128849	ENSG00000128849.10	CGNL1	protein_coding	1	CGNL1	146.663	124.247	113.083	45.483	51.3317	77.6359	128.008	58.1602	2.20095	2.20095	1.13813	2.20095	2.31602e-15	1.06487e-15	3.25903e-07	2.20095
ENSG00000167106	ENSG00000167106.11	FAM102A	protein_coding	1	FAM102A	2990.73	1615.21	1905.82	923.599	1018.58	1020.36	2170.6	987.523	2.19802	2.19802	1.13621	2.19802	3.31371e-231	3.35363e-231	0.0257545	2.19802
ENSG00000149573	ENSG00000149573.8	MPZL2	protein_coding	1	MPZL2	786.825	619.663	802.996	361.663	274.775	369.959	736.505	335.476	2.1954	2.1954	1.13449	2.1954	9.38203e-80	9.49471e-80	1.44329e-15	2.1954
ENSG00000188921	ENSG00000188921.13	HACD4	protein_coding	1	HACD4	35.6747	25.164	37.3487	6.60237	19.1236	19.0129	32.7391	14.9229	2.19388	2.19388	1.13348	2.19388	4.54196e-05	4.59427e-05	0.00456517	2.19388
ENSG00000143669	ENSG00000143669.13	LYST	protein_coding	1	LYST	293.325	275.231	273.89	101.236	136.884	146.558	280.826	128.236	2.18991	2.18991	1.13087	2.18991	2.09383e-31	2.11876e-31	0	2.18991
ENSG00000059728	ENSG00000059728.10	MXD1	protein_coding	1	MXD1	774.934	569.335	532.218	119.576	396.562	341.44	625.506	285.869	2.18808	2.18808	1.12967	2.18808	1.4457e-67	1.46296e-67	0.0189604	2.18808
ENSG00000114268	ENSG00000114268.11	PFKFB4	protein_coding	1	PFKFB4	394.404	408.915	612.103	132.047	195.262	320.05	471.817	215.796	2.1864	2.1864	1.12856	2.1864	2.7206e-51	2.75296e-51	0.0459085	2.1864
ENSG00000167772	ENSG00000167772.11	ANGPTL4	protein_coding	1	ANGPTL4	238.822	259.504	247.954	73.3597	138.897	129.921	248.77	114.069	2.18086	2.18086	1.1249	2.18086	8.27444e-28	8.37218e-28	2.62159e-11	2.18086
ENSG00000163235	ENSG00000163235.15	TGFA	protein_coding	1	TGFA	258.642	196.594	216.83	81.4293	112.728	114.869	224.032	103.019	2.17466	2.17466	1.12079	2.17466	2.511e-25	2.54066e-25	5.60052e-12	2.17466
ENSG00000140450	ENSG00000140450.8	ARRDC4	protein_coding	1	ARRDC4	1471.58	1610.5	1239.77	264.829	931.015	792.995	1440.63	662.956	2.17303	2.17303	1.11971	2.17303	2.39193e-150	2.42013e-150	0.00892102	2.17303
ENSG00000244731	ENSG00000244731.7	C4A	protein_coding	1	C4A	51.5797	48.8024	31.5077	25.5439	16.4664	18.7277	43.9733	20.256	2.17088	2.17088	1.11828	2.17088	3.9692e-06	4.01403e-06	0.00492495	2.17088
ENSG00000143507	ENSG00000143507.17	DUSP10	protein_coding	1	DUSP10	116.934	58.1917	89.2218	55.7534	29.1886	37.2335	88.1258	40.7352	2.16338	2.16338	1.11329	2.16338	5.16319e-11	5.22346e-11	0.0336525	2.16338
ENSG00000167554	ENSG00000167554.14	ZNF610	protein_coding	1	ZNF610	88.1958	86.5012	78.8472	24.2087	42.2731	50.701	84.5247	39.0709	2.16337	2.16337	1.11328	2.16337	1.66746e-10	1.68675e-10	2.1312e-07	2.16337
ENSG00000175662	ENSG00000175662.17	TOM1L2	protein_coding	1	TOM1L2	1867.97	1286.51	1204.49	633.828	623.025	773.19	1453	676.691	2.14721	2.14721	1.10247	2.14721	1.90017e-147	8.95144e-148	0.000573164	2.14721
ENSG00000140470	ENSG00000140470.13	ADAMTS17	protein_coding	1	ADAMTS17	184.319	176.148	157.694	73.3597	98.6373	70.5061	172.731	80.8444	2.13658	2.13658	1.0953	2.13658	4.69131e-19	4.74451e-19	0	2.13658
ENSG00000164975	ENSG00000164975.15	SNAPC3	protein_coding	1	SNAPC3	983.036	871.303	616.253	484.174	374.419	302.622	823.541	387.082	2.12756	2.12756	1.0892	2.12756	6.96091e-83	7.03975e-83	0.00200487	2.12756
ENSG00000107201	ENSG00000107201.9	DDX58	protein_coding	1	DDX58	254.678	195.021	318.501	160.658	82.5333	118.038	256.077	120.42	2.12653	2.12653	1.0885	2.12653	2.64672e-27	2.67669e-27	0.00250745	2.12653
ENSG00000115648	ENSG00000115648.13	MLPH	protein_coding	1	MLPH	5518.68	3820.21	4250.48	2849.29	1724.14	1826.82	4529.8	2133.43	2.12325	2.12325	1.08627	2.12325	0	0	0.00076401	2.12325
ENSG00000186417	ENSG00000186417.13	GLDN	protein_coding	1	GLDN	442.961	416.779	343.4	148.187	221.431	198.051	401.057	189.233	2.11938	2.11938	1.08364	2.11938	3.0084e-41	3.04226e-41	6.72934e-11	2.11938
ENSG00000131711	ENSG00000131711.14	MAP1B	protein_coding	1	MAP1B	575.75	517.435	556.08	129.113	405.621	243.999	549.765	259.587	2.11784	2.11784	1.08259	2.11784	2.15295e-55	2.17709e-55	0.000856619	2.11784
ENSG00000063660	ENSG00000063660.8	GPC1	protein_coding	1	GPC1	759.078	541.026	512.507	423.286	237.535	196.466	604.214	285.772	2.11432	2.11432	1.08019	2.11432	1.25848e-60	1.27257e-60	0.0499305	2.11432
ENSG00000179222	ENSG00000179222.17	MAGED1	protein_coding	1	MAGED1	1570.68	1327.4	1096.6	717.458	434.809	738.333	1331.57	630.21	2.1129	2.1129	1.07922	2.1129	1.64907e-130	1.66751e-130	0.000111695	2.1129
ENSG00000079335	ENSG00000079335.18	CDC14A	protein_coding	1	CDC14A	270.533	160.42	310.201	95.3676	132.858	122.791	247.062	117.016	2.11135	2.11135	1.07817	2.11135	5.14374e-26	5.2012e-26	0.00166363	2.11135
ENSG00000112796	ENSG00000112796.9	ENPP5	protein_coding	1	ENPP5	573.768	339.714	350.662	204.674	177.145	218.648	421.391	200.165	2.10522	2.10522	1.07397	2.10522	1.79125e-42	1.81112e-42	0.0164943	2.10522
ENSG00000150782	ENSG00000150782.11	IL18	protein_coding	1	IL18	25.7651	20.4457	24.8991	5.13518	19.1236	9.50644	23.7133	11.2651	2.10503	2.10503	1.07384	2.10503	0.000759442	0.000767401	0.0472139	2.10503
ENSG00000138759	ENSG00000138759.17	FRAS1	protein_coding	1	FRAS1	399.358	336.568	438.847	277.3	123.8	160.817	391.601	187.316	2.0906	2.0906	1.06391	2.0906	6.22771e-39	6.2958e-39	0.00193651	2.0906
ENSG00000080546	ENSG00000080546.13	SESN1	protein_coding	1	SESN1	702.593	514.289	632.852	314.713	282.827	288.362	616.588	295.311	2.08793	2.08793	1.06207	2.08793	6.09905e-60	6.16564e-60	1.45439e-14	2.08793
ENSG00000183762	ENSG00000183762.12	KREMEN1	protein_coding	1	KREMEN1	414.223	331.85	293.602	214.944	113.735	170.324	346.568	166.344	2.08344	2.08344	1.05897	2.08344	1.98795e-34	2.00954e-34	0.00041474	2.08344
ENSG00000130304	ENSG00000130304.16	SLC27A1	protein_coding	1	SLC27A1	150.627	135.256	128.645	59.4214	64.4162	75.2593	138.186	66.3756	2.08188	2.08188	1.05789	2.08188	5.83401e-15	5.89732e-15	0.000390434	2.08188
ENSG00000163517	ENSG00000163517.14	HDAC11	protein_coding	1	HDAC11	718.449	441.943	452.334	263.361	234.515	278.063	537.585	258.657	2.07837	2.07837	1.05545	2.07837	5.63075e-52	5.69167e-52	0.00685644	2.07837
ENSG00000182606	ENSG00000182606.14	TRAK1	protein_coding	1	TRAK1	917.633	592.927	687.838	294.906	345.231	419.075	732.809	353.081	2.07547	2.07547	1.05344	2.07547	8.87456e-70	8.97032e-70	8.68484e-05	2.07547
ENSG00000162545	ENSG00000162545.5	CAMK2N1	protein_coding	1	CAMK2N1	399.358	341.287	323.688	189.268	143.93	180.622	354.788	171.283	2.07135	2.07135	1.05057	2.07135	1.15494e-34	1.16732e-34	3.10862e-15	2.07135
ENSG00000104140	ENSG00000104140.6	RHOV	protein_coding	1	RHOV	236.84	202.885	196.08	104.171	89.5788	113.285	211.945	102.355	2.07069	2.07069	1.05011	2.07069	2.12456e-21	2.14723e-21	0	2.07069
ENSG00000102109	ENSG00000102109.8	PCSK1N	protein_coding	1	PCSK1N	235.849	195.021	186.743	94.634	98.6373	105.363	205.881	99.5548	2.06802	2.06802	1.04825	2.06802	8.46699e-21	8.55716e-21	4.44089e-16	2.06802
ENSG00000147852	ENSG00000147852.15	VLDLR	protein_coding	1	VLDLR	608.452	522.153	634.927	279.501	284.84	290.739	588.521	285.036	2.06472	2.06472	1.04595	2.06472	7.49079e-56	7.57084e-56	0	2.06472
ENSG00000119801	ENSG00000119801.12	YPEL5	protein_coding	1	YPEL5	1615.27	1225.17	915.042	583.21	696.5	539.49	1251.84	606.41	2.06434	2.06434	1.04568	2.06434	3.64229e-116	3.68122e-116	0.0140975	2.06434
ENSG00000184702	ENSG00000184702.17	SEPTIN5	protein_coding	1	SEPTIN5	354.111	320.558	201.465	96.2186	201.854	126.436	292.055	141.513	2.0638	2.0638	1.04531	2.0638	7.24104e-29	7.31846e-29	0.0464899	2.0638
ENSG00000102934	ENSG00000102934.9	PLLP	protein_coding	1	PLLP	197.202	89.6467	169.106	75.5605	73.4747	72.0905	151.995	73.7186	2.06183	2.06183	1.04392	2.06183	1.11718e-15	1.12895e-15	0.0157182	2.06183
ENSG00000187720	ENSG00000187720.14	THSD4	protein_coding	1	THSD4	3279.1	2272.62	3004.49	1447.39	1219.88	1483	2852.08	1383.43	2.0616	2.0616	1.04376	2.0616	3.85546e-261	3.89661e-261	2.59758e-09	2.0616
ENSG00000122884	ENSG00000122884.12	P4HA1	protein_coding	1	P4HA1	1876.89	1769.34	2070.78	722.593	1039.72	1021.15	1905.68	927.83	2.05391	2.05391	1.03837	2.05391	1.45686e-173	1.47229e-173	0	2.05391
ENSG00000180354	ENSG00000180354.15	MTURN	protein_coding	1	MTURN	578.792	536.292	496.353	215.149	281.136	289.154	537.156	261.823	2.0516	2.0516	1.03675	2.0516	1.63413e-50	1.6514e-50	0	2.0516
ENSG00000142798	ENSG00000142798.17	HSPG2	protein_coding	1	HSPG2	315.127	506.425	353.775	190.735	153.995	228.947	391.786	191.236	2.04871	2.04871	1.03471	2.04871	4.06498e-37	4.10767e-37	0.00438121	2.04871
ENSG00000172824	ENSG00000172824.14	CES4A	protein_coding	1	CES4A	48.5572	47.1825	53.9481	14.6719	18.1171	40.4024	49.9059	24.4071	2.04473	2.04473	1.03191	2.04473	3.98061e-06	4.02094e-06	0.0424139	2.04473
ENSG00000115267	ENSG00000115267.5	IFIH1	protein_coding	1	IFIH1	160.536	141.547	223.054	76.2941	59.3837	121.207	175.056	85.6383	2.04413	2.04413	1.03149	2.04413	9.31512e-18	9.41284e-18	0.0183794	2.04413
ENSG00000242247	ENSG00000242247.10	ARFGAP3	protein_coding	1	ARFGAP3	885.922	671.564	578.904	365.331	322.081	358.868	712.14	348.77	2.04186	2.04186	1.02988	2.04186	1.74198e-65	1.76022e-65	7.81605e-05	2.04186
ENSG00000186212	ENSG00000186212.3	SOWAHB	protein_coding	1	SOWAHB	232.877	160.42	146.282	96.8348	84.5463	83.1813	179.87	88.1975	2.0394	2.0394	1.02814	2.0394	7.59982e-18	7.67848e-18	0.00120967	2.0394
ENSG00000107819	ENSG00000107819.13	SFXN3	protein_coding	1	SFXN3	277.47	176.148	170.144	72.6261	106.689	126.752	207.931	102.033	2.03788	2.03788	1.02707	2.03788	2.68021e-20	2.70793e-20	0.0259181	2.03788
ENSG00000011638	ENSG00000011638.10	TMEM159	protein_coding	1	TMEM159	970.154	800.53	580.979	354.327	431.79	368.374	783.897	384.841	2.03694	2.03694	1.0264	2.03694	3.3681e-71	3.40313e-71	0.00154778	2.03694
ENSG00000047346	ENSG00000047346.12	FAM214A	protein_coding	1	FAM214A	1627.16	1028.58	1692.1	711.589	645.169	778.736	1449.29	711.841	2.03598	2.03598	1.02572	2.03598	7.49693e-130	7.57497e-130	6.37642e-05	2.03598
ENSG00000119681	ENSG00000119681.11	LTBP2	protein_coding	1	LTBP2	179.364	199.739	152.507	65.2902	82.5333	113.285	177.214	87.0462	2.03586	2.03586	1.02564	2.03586	9.61827e-18	9.71819e-18	5.18826e-06	2.03586
ENSG00000167617	ENSG00000167617.2	CDC42EP5	protein_coding	1	CDC42EP5	56.4849	37.746	35.2737	15.4055	22.1431	26.1427	43.1782	21.2404	2.03283	2.03283	1.02349	2.03283	1.14242e-05	1.15419e-05	0.0137406	2.03283
ENSG00000130589	ENSG00000130589.16	HELZ2	protein_coding	1	HELZ2	1091.05	869.731	1253.25	466.568	441.855	676.541	1071.36	528.331	2.02781	2.02781	1.01992	2.02781	1.22391e-95	1.23654e-95	1.09102e-05	2.02781
ENSG00000181444	ENSG00000181444.12	ZNF467	protein_coding	1	ZNF467	300.262	286.24	245.879	157.723	130.845	124.376	277.47	137.658	2.01565	2.01565	1.01124	2.01565	5.91309e-26	5.97325e-26	6.66134e-16	2.01565
ENSG00000172071	ENSG00000172071.11	EIF2AK3	protein_coding	1	EIF2AK3	1423.02	942.077	988.702	708.655	469.03	498.296	1117.94	558.67	2.00108	2.00108	1.00078	2.00108	2.81478e-96	2.84305e-96	0.00741382	2.00108
ENSG00000177192	ENSG00000177192.13	PUS1	protein_coding	1	PUS1	93.1506	105.374	152.507	269.23	222.437	210.726	117.021	234.141	0.499787	0.499787	-1.00062	0.499787	8.83242e-18	8.78834e-18	1.74757e-05	-2.00085
ENSG00000175305	ENSG00000175305.16	CCNE2	protein_coding	1	CCNE2	247.741	512.716	710.662	1118	823.32	1006.89	490.383	982.747	0.498992	0.498992	-1.00291	0.498992	2.29571e-68	2.28423e-68	0.0255489	-2.00404
ENSG00000213339	ENSG00000213339.8	QTRT1	protein_coding	1	QTRT1	74.3223	80.2102	98.559	144.519	187.21	175.869	84.3738	169.209	0.498636	0.498636	-1.00394	0.498636	1.5234e-13	1.51575e-13	4.44654e-08	-2.00547
ENSG00000120802	ENSG00000120802.13	TMPO	protein_coding	1	TMPO	1708.42	4117.46	4502.59	7799.61	6276.55	6666.39	3442.83	6914.19	0.497937	0.497937	-1.00596	0.497937	0	0	0.00511157	-2.00829
ENSG00000127152	ENSG00000127152.17	BCL11B	protein_coding	1	BCL11B	67.3855	150.984	139.02	245.021	187.21	285.985	119.14	239.415	0.497628	0.497628	-1.00686	0.497628	2.5019e-18	2.48935e-18	0.00582332	-2.00953
ENSG00000188486	ENSG00000188486.3	H2AFX	protein_coding	1	H2AFX	292.334	640.109	701.325	1291.86	939.067	1057.59	544.599	1096.18	0.496814	0.496814	-1.00922	0.496814	9.02558e-77	8.98023e-77	0.00599522	-2.01283
ENSG00000110921	ENSG00000110921.11	MVK	protein_coding	1	MVK	94.1416	169.857	164.957	295.64	311.009	257.466	142.995	288.048	0.496427	0.496427	-1.01035	0.496427	5.22219e-22	5.19578e-22	6.07538e-08	-2.01439
ENSG00000072571	ENSG00000072571.19	HMMR	protein_coding	1	HMMR	318.099	1077.33	894.293	1731.29	1398.03	1483.8	763.252	1537.72	0.496354	0.496354	-1.01056	0.496354	8.45512e-107	8.41263e-107	0.00545566	-2.01469
ENSG00000165501	ENSG00000165501.16	LRR1	protein_coding	1	LRR1	217.289	330.356	309.745	697.805	546.743	482.887	285.807	575.822	0.496346	0.496346	-1.01058	0.496346	1.33231e-41	1.3256e-41	0.000678974	-2.01473
ENSG00000087586	ENSG00000087586.17	AURKA	protein_coding	1	AURKA	725.326	2200.2	1626.7	3001.85	2875.57	3297.88	1517.42	3058.44	0.496141	0.496141	-1.01118	0.496141	3.32224e-210	3.30554e-210	0.000364982	-2.01556
ENSG00000107562	ENSG00000107562.16	CXCL12	protein_coding	1	CXCL12	197.202	423.07	373.487	627.959	665.299	713.775	331.263	669.021	0.495146	0.495146	-1.01408	0.495146	5.01109e-48	4.98584e-48	1.41287e-07	-2.01961
ENSG00000135763	ENSG00000135763.9	URB2	protein_coding	1	URB2	124.861	155.702	199.193	375.602	329.127	264.596	159.929	323.118	0.494955	0.494955	-1.01463	0.494955	1.55926e-24	1.55136e-24	0.000344419	-2.02039
ENSG00000082497	ENSG00000082497.11	SERTAD4	protein_coding	1	SERTAD4	95.1325	176.148	131.758	330.852	242.567	242.414	134.356	271.955	0.494039	0.494039	-1.0173	0.494039	6.55916e-21	6.52598e-21	0.000545066	-2.02413
ENSG00000169019	ENSG00000169019.10	COMMD8	protein_coding	1	COMMD8	52.5211	103.801	107.896	185.6	187.21	162.402	88.0829	178.414	0.4937	0.4937	-1.01829	0.4937	2.37398e-14	2.36198e-14	7.57258e-07	-2.02552
ENSG00000127423	ENSG00000127423.10	AUNIP	protein_coding	1	AUNIP	95.1325	141.547	142.651	317.046	242.849	210.686	126.454	256.871	0.492286	0.492286	-1.02243	0.492286	4.93873e-20	4.91364e-20	0.0027768	-2.03134
ENSG00000132646	ENSG00000132646.10	PCNA	protein_coding	1								0.01	0.01	1	0.491602	0	1	1	0.99005	0.0462093	-2.03416
ENSG00000178150	ENSG00000178150.8	ZNF114	protein_coding	1	ZNF114	61.4398	103.801	127.608	206.141	213.379	179.038	97.6264	199.529	0.489284	0.489284	-1.03126	0.489284	2.91945e-16	2.90449e-16	2.41638e-06	-2.0438
ENSG00000062822	ENSG00000062822.12	POLD1	protein_coding	1	POLD1	197.202	360.16	400.461	688.848	582.765	686.19	319.284	652.611	0.489241	0.489241	-1.03138	0.489241	4.27744e-48	4.25563e-48	4.68495e-07	-2.04398
ENSG00000184260	ENSG00000184260.5	HIST2H2AC	protein_coding	1	HIST2H2AC	657.633	1498.89	1312.59	2543.54	2539.44	2021.77	1156.38	2368.26	0.488283	0.488283	-1.03421	0.488283	4.51994e-169	4.49686e-169	0.000153956	-2.04799
ENSG00000197905	ENSG00000197905.8	TEAD4	protein_coding	1	TEAD4	62.4307	92.7922	111.009	201.739	163.054	181.415	88.7538	182.079	0.487447	0.487447	-1.03668	0.487447	3.63818e-15	3.61943e-15	4.77621e-08	-2.05151
ENSG00000151725	ENSG00000151725.11	CENPU	protein_coding	1	CENPU	196.211	530.017	457.521	844.37	834.391	756.554	394.593	811.782	0.486082	0.486082	-1.04073	0.486082	3.61865e-60	3.60007e-60	1.32308e-05	-2.05726
ENSG00000258429	ENSG00000258429.1	PDF	protein_coding	1	PDF	74.2529	81.5156	120.128	234.714	181.644	151.342	91.9755	189.244	0.486016	0.486016	-1.04092	0.486016	7.81224e-16	7.77179e-16	0.0140357	-2.05754
ENSG00000014138	ENSG00000014138.8	POLA2	protein_coding	1	POLA2	178.374	419.924	365.187	736.532	592.83	655.152	321.172	661.515	0.485509	0.485509	-1.04243	0.485509	1.86725e-49	1.85766e-49	1.13406e-05	-2.05969
ENSG00000083720	ENSG00000083720.12	OXCT1	protein_coding	1	OXCT1	241.795	276.804	380.749	677.11	486.141	690.009	299.793	617.763	0.485287	0.485287	-1.04309	0.485287	1.43932e-46	1.43191e-46	0.000156778	-2.06064
ENSG00000117650	ENSG00000117650.12	NEK2	protein_coding	1	NEK2	97.1145	265.795	255.216	474.637	394.549	405.608	206.052	424.942	0.484894	0.484894	-1.04426	0.484894	1.3807e-32	1.37361e-32	0.000224334	-2.06231
ENSG00000105486	ENSG00000105486.13	LIG1	protein_coding	1	LIG1	344.855	528.444	782.247	1225.11	975.302	1217.62	551.859	1139.35	0.484362	0.484362	-1.04584	0.484362	3.61857e-84	3.59993e-84	0.0004009	-2.06457
ENSG00000162639	ENSG00000162639.15	HENMT1	protein_coding	1	HENMT1	390.44	605.509	823.745	1060.78	1268.19	1429.93	606.575	1252.98	0.484107	0.484107	-1.0466	0.484107	2.56058e-92	2.54739e-92	0.00156392	-2.06566
ENSG00000132436	ENSG00000132436.11	FIGNL1	protein_coding	1	FIGNL1	166.482	441.943	457.521	736.532	735.754	736.749	355.325	736.355	0.482546	0.482546	-1.05126	0.482546	1.55786e-55	1.54981e-55	1.9112e-05	-2.07234
ENSG00000134222	ENSG00000134222.16	PSRC1	protein_coding	1	PSRC1	161.527	385.324	297.752	597.148	565.655	587.815	281.544	583.549	0.482469	0.482469	-1.05149	0.482469	1.46058e-44	1.45303e-44	1.17744e-08	-2.07267
ENSG00000143476	ENSG00000143476.17	DTL	protein_coding	1	DTL	104.051	286.24	258.328	545.796	382.471	418.283	216.217	448.86	0.481701	0.481701	-1.05379	0.481701	8.31465e-35	8.27162e-35	0.00918507	-2.07597
ENSG00000173085	ENSG00000173085.13	COQ2	protein_coding	1	COQ2	76.3042	113.238	190.893	305.176	247.6	238.453	126.822	263.753	0.480835	0.480835	-1.05639	0.480835	1.41741e-21	1.41003e-21	0.00478296	-2.07971
ENSG00000138646	ENSG00000138646.8	HERC5	protein_coding	1	HERC5	49.5482	132.111	73.6598	164.326	205.327	161.609	85.1163	177.097	0.480619	0.480619	-1.05703	0.480619	5.47134e-15	5.44296e-15	0.000379364	-2.08065
ENSG00000180773	ENSG00000180773.14	SLC36A4	protein_coding	1	SLC36A4	20.8102	66.0555	53.9481	77.0277	110.715	106.947	46.9479	98.2402	0.477889	0.477889	-1.06525	0.477889	1.74533e-09	1.73607e-09	0.0120609	-2.09253
ENSG00000049541	ENSG00000049541.10	RFC2	protein_coding	1	RFC2	195.22	407.342	385.936	702.786	764.942	604.451	329.509	690.736	0.477041	0.477041	-1.06782	0.477041	1.66204e-53	1.65336e-53	3.88263e-06	-2.09626
ENSG00000134072	ENSG00000134072.10	CAMK1	protein_coding	1	CAMK1	10.9006	20.4457	32.1613	48.4174	48.3122	36.4413	21.1792	44.4003	0.477006	0.477006	-1.06792	0.477006	4.03871e-05	4.01748e-05	0.0198655	-2.09641
ENSG00000115380	ENSG00000115380.19	EFEMP1	protein_coding	1	EFEMP1	67.3855	141.547	148.357	233.284	230.489	285.985	119.107	249.929	0.476561	0.476561	-1.06927	0.476561	1.1307e-20	1.12479e-20	2.76122e-05	-2.09837
ENSG00000101220	ENSG00000101220.17	C20orf27	protein_coding	1	C20orf27	193.238	196.594	282.19	528.924	436.822	446.01	224.017	470.595	0.476029	0.476029	-1.07088	0.476029	3.55136e-37	3.5328e-37	6.42972e-10	-2.10071
ENSG00000138346	ENSG00000138346.14	DNA2	protein_coding	1	DNA2	133.78	432.506	329.913	644.832	638.123	601.282	298.743	628.089	0.475638	0.475638	-1.07206	0.475638	3.19147e-49	3.17474e-49	2.24574e-05	-2.10244
ENSG00000101412	ENSG00000101412.12	E2F1	protein_coding	1	E2F1	82.25	229.621	248.991	481.24	376.432	324.011	186.964	393.904	0.474644	0.474644	-1.07508	0.474644	6.16337e-32	6.13093e-32	0.0357316	-2.10684
ENSG00000131747	ENSG00000131747.14	TOP2A	protein_coding	1	TOP2A	1198.08	3817.06	3359.3	6356.62	5224.76	6068.28	2791.49	5883.23	0.474483	0.474483	-1.07557	0.474483	0	0	0.00086391	-2.10756
ENSG00000120647	ENSG00000120647.9	CCDC77	protein_coding	1	CCDC77	46.5753	88.074	93.3716	144.519	175.132	161.609	76.017	160.43	0.473833	0.473833	-1.07755	0.473833	4.51574e-14	4.49204e-14	2.4712e-07	-2.11045
ENSG00000050628	ENSG00000050628.20	PTGER3	protein_coding	1	PTGER3	35.6747	37.746	30.0864	68.9581	55.3577	94.2722	34.5124	72.8727	0.473598	0.473598	-1.07826	0.473598	1.62613e-07	1.61748e-07	0.00830343	-2.11149
ENSG00000185875	ENSG00000185875.12	THNSL1	protein_coding	1	THNSL1	131.798	201.312	360	509.116	496.206	458.686	231.047	488.013	0.473444	0.473444	-1.07873	0.473444	6.84318e-39	6.80724e-39	0.000945834	-2.11218
ENSG00000079156	ENSG00000079156.16	OSBPL6	protein_coding	1	OSBPL6	42.6114	77.0647	50.8357	110.773	155.001	95.0644	56.8473	120.29	0.472587	0.472587	-1.08135	0.472587	2.52404e-11	2.51059e-11	0.0110849	-2.11601
ENSG00000102098	ENSG00000102098.17	SCML2	protein_coding	1	SCML2	28.738	67.6282	35.2737	94.634	98.6373	85.5579	43.89	92.9531	0.472173	0.472173	-1.08261	0.472173	3.07268e-09	3.05621e-09	1.73116e-06	-2.11787
ENSG00000125821	ENSG00000125821.11	DTD1	protein_coding	1	DTD1	197.202	270.513	302.981	582.608	566.661	483.283	256.908	544.194	0.47209	0.47209	-1.08287	0.47209	1.20597e-43	1.1996e-43	3.15914e-12	-2.11824
ENSG00000116830	ENSG00000116830.11	TTF2	protein_coding	1	TTF2	657.009	1211.02	1136.02	1985.85	2302.88	2093	1001.36	2127.25	0.470729	0.470729	-1.08703	0.470729	4.89849e-164	4.87262e-164	5.40574e-11	-2.12436
ENSG00000229676	ENSG00000229676.2	ZNF492	protein_coding	1	ZNF492	15.6374	65.8039	60.204	97.5097	109.034	96.8389	47.2251	101.138	0.466938	0.466938	-1.0987	0.466938	7.88903e-10	7.84692e-10	0.000817181	-2.14161
ENSG00000005059	ENSG00000005059.15	CCDC109B	protein_coding	1	CCDC109B	95.1325	160.42	126.57	253.825	277.795	286.778	127.384	272.809	0.466937	0.466937	-1.0987	0.466937	2.50023e-23	2.4869e-23	0	-2.14162
ENSG00000204856	ENSG00000204856.11	FAM216A	protein_coding	1	FAM216A	67.3855	88.074	85.0719	152.588	214.385	148.934	80.1872	171.979	0.466261	0.466261	-1.10079	0.466261	1.97721e-15	1.96666e-15	0.000168418	-2.14472
ENSG00000182287	ENSG00000182287.13	AP1S2	protein_coding	1	AP1S2	63.4217	129.799	113.083	266.971	206.333	183.862	102.111	219.065	0.466123	0.466123	-1.10122	0.466123	4.15932e-19	4.13716e-19	0.000856963	-2.14536
ENSG00000008277	ENSG00000008277.14	ADAM22	protein_coding	1	ADAM22	34.6837	33.0277	72.6224	123.244	92.5983	85.5579	46.788	100.477	0.465659	0.465659	-1.10265	0.465659	5.25145e-10	5.22306e-10	0.0291639	-2.14749
ENSG00000139800	ENSG00000139800.8	ZIC5	protein_coding	1	ZIC5	16.8464	40.8915	16.5994	53.5526	52.3382	53.8698	24.7891	53.2635	0.465405	0.465405	-1.10344	0.465405	3.25045e-06	3.23264e-06	2.06852e-05	-2.14867
ENSG00000119403	ENSG00000119403.13	PHF19	protein_coding	1	PHF19	127.834	287.813	275.965	549.464	399.582	538.698	230.548	495.925	0.464884	0.464884	-1.10506	0.464884	4.79513e-41	4.76948e-41	0.000144323	-2.15107
ENSG00000129195	ENSG00000129195.15	FAM64A	protein_coding	1	FAM64A	32.7018	209.176	172.219	324.984	258.671	307.375	138.042	297.02	0.464757	0.464757	-1.10545	0.464757	2.5862e-25	2.57239e-25	0.0093377	-2.15166
ENSG00000145220	ENSG00000145220.13	LYAR	protein_coding	1	LYAR	77.2952	147.838	163.919	331.586	280.814	225.778	129.694	279.403	0.464184	0.464184	-1.10723	0.464184	3.35951e-24	3.34148e-24	0.00162479	-2.15432
ENSG00000161888	ENSG00000161888.11	SPC24	protein_coding	1								0.01	0.01	1	0.464152	0	1	1	0.99005	0.0351374	-2.15447
ENSG00000120800	ENSG00000120800.4	UTP20	protein_coding	1	UTP20	388.458	564.617	776.022	1306.54	1155.47	1265.15	576.376	1242.39	0.463924	0.463924	-1.10804	0.463924	1.26436e-99	1.25759e-99	1.97756e-09	-2.15553
ENSG00000184661	ENSG00000184661.13	CDCA2	protein_coding	1	CDCA2	98.1054	374.314	341.325	710.122	472.05	571.971	271.258	584.724	0.463908	0.463908	-1.10809	0.463908	4.43594e-48	4.41221e-48	0.0284026	-2.1556
ENSG00000132763	ENSG00000132763.14	MMACHC	protein_coding	1	MMACHC	66.3946	73.9192	104.784	171.662	159.028	201.22	81.7092	177.313	0.460819	0.460819	-1.11773	0.460819	2.40485e-16	2.39183e-16	7.46895e-09	-2.17005
ENSG00000148459	ENSG00000148459.15	PDSS1	protein_coding	1	PDSS1	51.5301	92.7922	95.4466	218.612	145.943	156.064	79.933	173.55	0.460577	0.460577	-1.11849	0.460577	3.92238e-16	3.90107e-16	0.00297742	-2.17119
ENSG00000136824	ENSG00000136824.18	SMC2	protein_coding	1	SMC2	468.726	1182.71	1130.83	2289.56	2049.24	1707.2	927.433	2015.34	0.460186	0.460186	-1.11971	0.460186	1.28e-162	1.27311e-162	0.000543465	-2.17303
ENSG00000127564	ENSG00000127564.16	PKMYT1	protein_coding	1	PKMYT1	132.789	349.15	369.337	743.134	562.635	551.373	283.769	619.058	0.458388	0.458388	-1.12536	0.458388	4.3016e-52	4.27831e-52	0.00338626	-2.18156
ENSG00000105676	ENSG00000105676.13	ARMC6	protein_coding	1	ARMC6	127.834	158.848	213.717	318.381	399.582	373.92	166.81	363.971	0.458305	0.458305	-1.12562	0.458305	1.3015e-31	1.29444e-31	9.03572e-09	-2.18195
ENSG00000053372	ENSG00000053372.4	MRTO4	protein_coding	1	MRTO4	235.849	259.504	400.461	737.999	629.064	587.815	298.615	651.636	0.458254	0.458254	-1.12578	0.458254	1.09885e-54	1.09291e-54	3.54809e-07	-2.1822
ENSG00000075218	ENSG00000075218.18	GTSE1	protein_coding	1	GTSE1	33.6928	117.956	128.645	230.35	149.969	234.492	93.4415	204.947	0.45593	0.45593	-1.13312	0.45593	8.21239e-19	8.16765e-19	0.0297786	-2.19332
ENSG00000103037	ENSG00000103037.11	SETD6	protein_coding	1	SETD6	57.4759	92.7922	125.533	205.407	203.314	196.466	91.9437	201.739	0.455756	0.455756	-1.13367	0.455756	9.8431e-19	9.78922e-19	1.13314e-09	-2.19416
ENSG00000164087	ENSG00000164087.7	POC1A	protein_coding	1	POC1A	67.3855	122.674	126.57	254.558	172.112	268.557	105.553	231.752	0.455458	0.455458	-1.13461	0.455458	4.43765e-21	4.41345e-21	0.000841211	-2.19559
ENSG00000100479	ENSG00000100479.12	POLE2	protein_coding	1	POLE2	45.5843	128.965	144.207	229.616	253.639	217.064	106.262	233.449	0.455184	0.455184	-1.13548	0.455184	3.85224e-21	3.83126e-21	6.02785e-05	-2.19692
ENSG00000181027	ENSG00000181027.10	FKRP	protein_coding	1	FKRP	54.503	25.164	75.7348	104.904	102.663	133.882	51.8106	113.827	0.455171	0.455171	-1.13552	0.455171	1.76157e-11	1.75187e-11	0.00327561	-2.19698
ENSG00000039560	ENSG00000039560.13	RAI14	protein_coding	1	RAI14	32.7018	80.2102	64.3227	162.125	131.852	96.6488	59.0882	130.219	0.453762	0.453762	-1.13999	0.453762	1.18263e-12	1.17618e-12	0.0171571	-2.2038
ENSG00000068489	ENSG00000068489.12	PRR11	protein_coding	1	PRR11	339.504	1281.65	842.97	2265.68	1593.91	1572.76	821.384	1810.79	0.453605	0.453605	-1.14049	0.453605	2.08498e-150	2.07361e-150	0.0467016	-2.20456
ENSG00000151287	ENSG00000151287.16	TEX30	protein_coding	1	TEX30	42.6114	70.7737	74.6973	149.654	122.793	143.389	62.7042	138.622	0.452339	0.452339	-1.14452	0.452339	1.24546e-13	1.2386e-13	4.87662e-11	-2.21073
ENSG00000175063	ENSG00000175063.16	UBE2C	protein_coding	1	UBE2C	277.47	945.223	881.843	1619.05	1378.91	1662.04	701.522	1553.34	0.451621	0.451621	-1.14682	0.451621	1.74782e-130	1.73825e-130	0.000145822	-2.21425
ENSG00000183763	ENSG00000183763.8	TRAIP	protein_coding	1	TRAIP	50.5392	92.7922	126.57	197.338	196.268	205.181	89.9773	199.605	0.450776	0.450776	-1.14952	0.450776	6.49396e-19	6.45807e-19	9.34072e-08	-2.2184
ENSG00000158234	ENSG00000158234.12	FAIM	protein_coding	1	FAIM	71.3494	62.91	120.346	243.554	143.93	177.453	84.8784	188.323	0.450707	0.450707	-1.14974	0.450707	6.11459e-18	6.08081e-18	0.0455982	-2.21873
ENSG00000145604	ENSG00000145604.15	SKP2	protein_coding	1	SKP2	89.1868	187.157	188.818	443.093	297.925	291.531	155.064	344.193	0.450515	0.450515	-1.15035	0.450515	1.11013e-30	1.10404e-30	0.0170125	-2.21968
ENSG00000116771	ENSG00000116771.5	AGMAT	protein_coding	1	AGMAT	37.6566	42.4642	53.9481	120.31	97.6308	80.0125	44.6996	99.3278	0.450022	0.450022	-1.15193	0.450022	2.04848e-10	2.0371e-10	0.000240308	-2.22212
ENSG00000161791	ENSG00000161791.13	FMNL3	protein_coding	1	FMNL3	75.3133	177.721	168.069	302.976	304.97	327.972	140.378	311.983	0.449953	0.449953	-1.15215	0.449953	3.62396e-28	3.60404e-28	1.7764e-09	-2.22245
ENSG00000137563	ENSG00000137563.11	GGH	protein_coding	1	GGH	125.852	357.014	255.216	519.387	565.655	557.711	246.037	547.594	0.449306	0.449306	-1.15423	0.449306	8.27618e-48	8.23072e-48	5.28653e-08	-2.22565
ENSG00000101003	ENSG00000101003.9	GINS1	protein_coding	1	GINS1	412.241	967.241	975.215	1960.17	1691.93	1597.87	784.909	1750	0.448519	0.448519	-1.15676	0.448519	1.05948e-148	1.05365e-148	3.97606e-06	-2.22956
ENSG00000117632	ENSG00000117632.20	STMN1	protein_coding	1	STMN1	1157.45	2755.46	2513.77	5293.64	4225.3	4826.89	2142.24	4781.95	0.447983	0.447983	-1.15848	0.447983	0	0	1.31094e-06	-2.23223
ENSG00000106268	ENSG00000106268.15	NUDT1	protein_coding	1	NUDT1	94.1416	191.875	172.219	323.516	326.107	377.089	152.755	342.247	0.44633	0.44633	-1.16382	0.44633	2.93939e-31	2.9231e-31	1.90308e-10	-2.24049
ENSG00000151474	ENSG00000151474.19	FRMD4A	protein_coding	1	FRMD4A	46.5753	72.3465	74.6973	166.527	96.6243	171.908	64.5497	145.03	0.445079	0.445079	-1.16787	0.445079	1.76469e-14	1.75486e-14	0.00865388	-2.24679
ENSG00000162062	ENSG00000162062.14	C16orf59	protein_coding	1	C16orf59	42.6114	110.092	117.233	245.021	165.067	197.259	89.9891	202.459	0.444481	0.444481	-1.16981	0.444481	1.32419e-19	1.31679e-19	0.00195535	-2.24982
ENSG00000133119	ENSG00000133119.12	RFC3	protein_coding	1	RFC3	321.072	822.548	777.06	1630.79	1450.37	1243.76	640.237	1441.65	0.4441	0.4441	-1.17104	0.4441	5.79961e-125	5.76745e-125	5.44482e-05	-2.25174
ENSG00000177084	ENSG00000177084.16	POLE	protein_coding	1	POLE	434.042	882.313	1099.71	1974.84	1549.01	1929.81	805.365	1817.9	0.44302	0.44302	-1.17455	0.44302	1.10298e-157	1.09685e-157	2.43842e-05	-2.25723
ENSG00000089685	ENSG00000089685.14	BIRC5	protein_coding	1	BIRC5	167.473	600.79	579.942	1242.71	833.385	967.28	449.412	1014.47	0.443002	0.443002	-1.17462	0.443002	4.36077e-89	4.33653e-89	0.0170252	-2.25733
ENSG00000104889	ENSG00000104889.4	RNASEH2A	protein_coding	1	RNASEH2A	170.446	419.924	436.772	907.46	676.37	739.918	342.391	774.593	0.442027	0.442027	-1.17779	0.442027	7.75911e-69	7.7159e-69	0.000138694	-2.26231
ENSG00000261236	ENSG00000261236.5	BOP1	protein_coding	1	BOP1	90.1777	132.111	181.556	368.266	293.899	251.921	134.625	304.705	0.44182	0.44182	-1.17847	0.44182	1.62584e-28	1.61675e-28	0.000816733	-2.26336
ENSG00000075239	ENSG00000075239.13	ACAT1	protein_coding	1	ACAT1	77.2952	138.402	119.308	313.98	232.502	212.31	111.678	252.941	0.44152	0.44152	-1.17945	0.44152	4.37029e-24	4.34583e-24	0.000363087	-2.2649
ENSG00000142945	ENSG00000142945.12	KIF2C	protein_coding	1	KIF2C	151.617	621.236	512.507	1116.53	866.599	934.007	428.463	972.391	0.440629	0.440629	-1.18236	0.440629	2.50971e-86	2.4957e-86	0.000756122	-2.26948
ENSG00000141994	ENSG00000141994.15	DUS3L	protein_coding	1	DUS3L	43.6024	61.3372	103.746	135.715	167.965	170.284	69.572	157.998	0.440334	0.440334	-1.18333	0.440334	7.21731e-16	7.17677e-16	0.00010129	-2.271
ENSG00000135451	ENSG00000135451.12	TROAP	protein_coding	1	TROAP	93.1506	358.587	290.49	636.029	494.193	556.919	247.419	562.39	0.439942	0.439942	-1.18461	0.439942	4.98657e-51	4.95868e-51	0.00019691	-2.27303
ENSG00000198056	ENSG00000198056.13	PRIM1	protein_coding	1	PRIM1	151.617	368.023	307.089	633.094	696.5	553.75	275.587	627.792	0.438978	0.438978	-1.18778	0.438978	5.63507e-57	5.6035e-57	2.08227e-07	-2.27802
ENSG00000178538	ENSG00000178538.9	CA8	protein_coding	1	CA8	43.6024	116.383	101.671	186.334	172.112	237.661	87.2291	198.712	0.438972	0.438972	-1.1878	0.438972	2.11124e-19	2.09941e-19	0.000142364	-2.27805
ENSG00000117877	ENSG00000117877.10	CD3EAP	protein_coding	1	CD3EAP	108.015	119.529	214.755	420.351	308.996	278.855	147.443	336.078	0.438717	0.438717	-1.18864	0.438717	1.56686e-31	1.55806e-31	0.0120588	-2.27937
ENSG00000080986	ENSG00000080986.12	NDC80	protein_coding	1	NDC80	112.97	454.525	423.285	810.625	666.305	787.45	330.27	754.803	0.437557	0.437557	-1.19246	0.437557	2.69036e-68	2.67526e-68	0.000169867	-2.28541
ENSG00000203811	ENSG00000203811.1	HIST2H3C	protein_coding	1	HIST2H3C	812.878	3909.29	2777.91	5929.74	6300.61	4912.25	2500.04	5714.21	0.437512	0.437512	-1.19261	0.437512	0	0	0.00382075	-2.28565
ENSG00000178999	ENSG00000178999.12	AURKB	protein_coding	1	AURKB	71.3494	264.222	222.017	506.916	336.172	431.751	185.873	424.956	0.437393	0.437393	-1.193	0.437393	1.18808e-39	1.18139e-39	0.00367489	-2.28627
ENSG00000162650	ENSG00000162650.15	ATXN7L2	protein_coding	1	ATXN7L2	43.6024	31.455	91.2967	109.306	113.735	157.648	55.4614	126.906	0.437026	0.437026	-1.19421	0.437026	2.98965e-13	2.97276e-13	0.0446022	-2.28819
ENSG00000109674	ENSG00000109674.3	NEIL3	protein_coding	1	NEIL3	43.6024	154.129	129.683	297.84	228.476	224.193	109.148	250.18	0.436279	0.436279	-1.19668	0.436279	3.98705e-24	3.96461e-24	0.000712182	-2.29211
ENSG00000277161	ENSG00000277161.1	PIGW	protein_coding	1	PIGW	45.5843	88.074	130.72	219.346	202.307	184.583	88.1362	202.089	0.436126	0.436126	-1.19718	0.436126	7.1754e-20	7.13501e-20	1.77641e-05	-2.29291
ENSG00000111665	ENSG00000111665.11	CDCA3	protein_coding	1	CDCA3	81.259	251.64	240.691	504.715	385.491	429.374	191.207	439.87	0.434689	0.434689	-1.20194	0.434689	3.77917e-41	3.75785e-41	7.739e-05	-2.30049
ENSG00000125454	ENSG00000125454.11	SLC25A19	protein_coding	1	SLC25A19	39.6386	48.7552	77.8097	133.515	138.897	110.116	55.4112	127.519	0.434531	0.434531	-1.20247	0.434531	2.11105e-13	2.09908e-13	7.22576e-07	-2.30133
ENSG00000167775	ENSG00000167775.10	CD320	protein_coding	1	CD320	39.6386	81.783	84.0345	148.92	186.203	138.636	68.4953	157.93	0.433708	0.433708	-1.2052	0.433708	3.27775e-16	3.25914e-16	7.59976e-06	-2.3057
ENSG00000184162	ENSG00000184162.14	NR2C2AP	protein_coding	1	NR2C2AP	125.852	155.702	201.268	324.25	434.809	354.907	160.951	371.332	0.433442	0.433442	-1.20609	0.433442	1.67313e-35	1.66364e-35	1.09364e-07	-2.30712
ENSG00000132016	ENSG00000132016.11	C19orf57	protein_coding	1	C19orf57	21.8012	9.4365	18.6743	28.6103	42.2731	44.3634	16.6473	38.4256	0.433236	0.433236	-1.20678	0.433236	2.22751e-05	2.21455e-05	0.0220587	-2.30821
ENSG00000166451	ENSG00000166451.13	CENPN	protein_coding	1	CENPN	209.093	520.58	569.567	1157.62	943.093	900.735	433.09	1000.49	0.432877	0.432877	-1.20797	0.432877	2.08805e-91	2.07624e-91	6.82879e-05	-2.31012
ENSG00000148019	ENSG00000148019.12	CEP78	protein_coding	1	CEP78	345.846	669.991	688.875	1600.71	1292.35	1048.88	568.248	1313.99	0.43246	0.43246	-1.20936	0.43246	1.37264e-119	1.36486e-119	0.00187195	-2.31235
ENSG00000024526	ENSG00000024526.16	DEPDC1	protein_coding	1	DEPDC1	186.034	811.397	581.882	1543.31	1045.59	1071.79	526.448	1220.24	0.431431	0.431431	-1.2128	0.431431	9.35173e-112	9.29868e-112	0.0333397	-2.31787
ENSG00000134690	ENSG00000134690.10	CDCA8	protein_coding	1								0.01	0.01	1	0.430983	0	1	1	0.99005	0.00180697	-2.32027
ENSG00000122952	ENSG00000122952.16	ZWINT	protein_coding	1	ZWINT	253.687	674.71	852.794	1692.41	1063.87	1378.43	593.74	1378.25	0.430793	0.430793	-1.21493	0.430793	2.44038e-126	2.42651e-126	0.0300068	-2.3213
ENSG00000114646	ENSG00000114646.9	CSPG5	protein_coding	1	CSPG5	13.8735	7.86375	31.1239	39.6142	37.2406	45.9478	17.6304	40.9442	0.430595	0.430595	-1.2156	0.430595	1.19371e-05	1.18675e-05	0.0156125	-2.32237
ENSG00000047597	ENSG00000047597.5	XK	protein_coding	1	XK	11.8916	25.164	31.1239	55.7534	58.3772	44.3634	22.7365	52.8413	0.430279	0.430279	-1.21666	0.430279	8.10021e-07	8.05307e-07	8.77304e-05	-2.32408
ENSG00000145386	ENSG00000145386.9	CCNA2	protein_coding	1	CCNA2	218.012	879.167	786.397	1666.73	1321.54	1399.82	627.869	1462.71	0.429251	0.429251	-1.22011	0.429251	8.47979e-135	8.43148e-135	0.000330813	-2.32964
ENSG00000120437	ENSG00000120437.8	ACAT2	protein_coding	1	ACAT2	107.024	273.658	278.04	608.886	494.193	431.751	219.584	511.62	0.429194	0.429194	-1.2203	0.429194	1.12732e-48	1.12089e-48	0.000425317	-2.32995
ENSG00000228716	ENSG00000228716.6	DHFR	protein_coding	1	DHFR	416.423	788.184	964.28	2022.75	1604.21	1432.27	722.972	1686.42	0.428702	0.428702	-1.22195	0.428702	2.17311e-155	2.16072e-155	0.000587456	-2.33262
ENSG00000174371	ENSG00000174371.16	EXO1	protein_coding	1	EXO1	82.25	265.795	356.887	656.569	506.271	487.997	234.987	550.289	0.427025	0.427025	-1.22761	0.427025	9.07323e-53	9.02123e-53	0.00882199	-2.34178
ENSG00000163808	ENSG00000163808.16	KIF15	protein_coding	1	KIF15	148.645	507.998	431.584	983.754	784.066	782.697	362.752	850.182	0.426676	0.426676	-1.22879	0.426676	3.46711e-80	3.44726e-80	8.46206e-05	-2.3437
ENSG00000188312	ENSG00000188312.13	CENPP	protein_coding	1	CENPP	41.6205	73.9192	106.859	162.859	169.093	189.337	74.1428	173.773	0.426666	0.426666	-1.22882	0.426666	5.93048e-18	5.89653e-18	3.64283e-07	-2.34376
ENSG00000181350	ENSG00000181350.11	LRRC75A	protein_coding	1	LRRC75A	13.8735	11.0092	31.1239	42.5486	46.2991	42.779	18.6789	43.8856	0.425627	0.425627	-1.23234	0.425627	4.99744e-06	4.96805e-06	0.000701731	-2.34948
ENSG00000240204	ENSG00000240204.2	SMKR1	protein_coding	1	SMKR1	17.8374	26.7367	29.049	38.8807	72.4682	61.7918	24.551	57.7236	0.42532	0.42532	-1.23338	0.42532	2.58988e-07	2.57479e-07	0.0314512	-2.35117
ENSG00000100714	ENSG00000100714.15	MTHFD1	protein_coding	1	MTHFD1	509.355	913.642	1009.45	1982.9	1759.37	1981.29	810.826	1907.86	0.424992	0.424992	-1.23449	0.424992	5.29305e-178	5.26268e-178	4.06342e-14	-2.35299
ENSG00000183527	ENSG00000183527.11	PSMG1	protein_coding	1	PSMG1	192.247	275.231	346.513	710.856	613.967	591.776	271.34	638.876	0.424715	0.424715	-1.23543	0.424715	3.57652e-61	3.55599e-61	7.18547e-12	-2.35452
ENSG00000165490	ENSG00000165490.12	DDIAS	protein_coding	1	DDIAS	71.3494	297.25	238.616	513.848	524.388	395.309	202.415	477.859	0.423588	0.423588	-1.23927	0.423588	1.5283e-46	1.51951e-46	0.000487467	-2.36078
ENSG00000100629	ENSG00000100629.16	CEP128	protein_coding	1	CEP128	66.3946	133.684	145.245	239.886	269.743	306.583	115.118	272.081	0.423101	0.423101	-1.24092	0.423101	2.30936e-27	2.29606e-27	1.65028e-07	-2.3635
ENSG00000097046	ENSG00000097046.12	CDC7	protein_coding	1	CDC7	55.494	185.584	201.268	426.954	299.938	319.258	147.459	348.726	0.422849	0.422849	-1.24178	0.422849	1.14938e-34	1.14275e-34	0.00366498	-2.36491
ENSG00000075702	ENSG00000075702.16	WDR62	protein_coding	1	WDR62	89.1868	333.423	303.977	603.017	558.609	558.503	242.205	573.386	0.422412	0.422412	-1.24328	0.422412	1.42238e-55	1.41418e-55	1.25389e-06	-2.36736
ENSG00000241945	ENSG00000241945.7	PWP2	protein_coding	1	PWP2	19.6905	34.2388	12.8023	39.2621	51.9758	66.8382	22.2538	52.702	0.422258	0.422258	-1.2438	0.422258	8.7854e-07	8.73437e-07	0.0127522	-2.36822
ENSG00000116833	ENSG00000116833.13	NR5A2	protein_coding	1	NR5A2	11.8916	99.0832	46.6858	134.248	122.793	117.246	52.5635	124.773	0.421275	0.421275	-1.24717	0.421275	8.05449e-14	8.00765e-14	0.0011226	-2.37375
ENSG00000168078	ENSG00000168078.9	PBK	protein_coding	1	PBK	96.1235	385.324	346.513	821.629	550.557	599.698	275.997	657.305	0.419891	0.419891	-1.25191	0.419891	2.63148e-64	2.61622e-64	0.0100995	-2.38157
ENSG00000171241	ENSG00000171241.8	SHCBP1	protein_coding	1	SHCBP1	76.3042	377.46	273.89	701.319	532.44	501.465	242.561	578.418	0.419353	0.419353	-1.25376	0.419353	7.69348e-57	7.64886e-57	0.00393881	-2.38462
ENSG00000176244	ENSG00000176244.6	ACBD7	protein_coding	1	ACBD7	63.4217	152.557	98.559	313.246	207.34	232.116	104.856	250.91	0.417901	0.417901	-1.25877	0.417901	3.72125e-26	3.69952e-26	0.000409927	-2.39291
ENSG00000066468	ENSG00000066468.20	FGFR2	protein_coding	1	FGFR2	134.771	111.665	144.207	293.439	299.938	342.232	130.225	311.88	0.417548	0.417548	-1.25999	0.417548	9.17436e-32	9.12102e-32	0	-2.39494
ENSG00000141391	ENSG00000141391.13	PRELID3A	protein_coding	1	PRELID3A	17.8374	15.7275	24.8991	56.487	50.3252	33.2725	19.498	46.7049	0.417472	0.417472	-1.26025	0.417472	2.24745e-06	2.23416e-06	0.00759199	-2.39537
ENSG00000182010	ENSG00000182010.10	RTKN2	protein_coding	1	RTKN2	35.6747	122.674	137.983	299.308	176.138	234.492	98.7872	236.656	0.41743	0.41743	-1.26039	0.41743	8.19054e-25	8.14269e-25	0.0235176	-2.39561
ENSG00000091651	ENSG00000091651.8	ORC6	protein_coding	1	ORC6	96.1235	256.358	208.53	473.904	521.369	349.362	187.014	448.221	0.417236	0.417236	-1.26107	0.417236	1.03529e-44	1.02928e-44	0.000291914	-2.39673
ENSG00000164104	ENSG00000164104.11	HMGB2	protein_coding	1	HMGB2	426.114	1379.3	1334.18	2800.87	2094.53	2630.91	1046.54	2508.78	0.417151	0.417151	-1.26136	0.417151	1.67403e-240	1.66429e-240	9.42501e-05	-2.39721
ENSG00000274641	ENSG00000274641.1	HIST1H2BO	protein_coding	1	HIST1H2BO	138.735	617.367	493.573	1290.7	861.084	844.877	416.568	998.896	0.417029	0.417029	-1.26178	0.417029	2.52847e-97	2.51376e-97	0.0461841	-2.39792
ENSG00000184220	ENSG00000184220.10	CMSS1	protein_coding	1	CMSS1	105.042	136.829	164.957	364.598	310.003	301.829	135.619	325.487	0.416666	0.416666	-1.26304	0.416666	2.55634e-33	2.54142e-33	8.65974e-15	-2.4
ENSG00000197472	ENSG00000197472.14	ZNF695	protein_coding	1	ZNF695	29.0452	123.901	86.4518	204.82	211.486	159.375	79.8094	191.904	0.415882	0.415882	-1.26575	0.415882	1.17948e-20	1.17256e-20	0.000163475	-2.40453
ENSG00000149554	ENSG00000149554.12	CHEK1	protein_coding	1	CHEK1	94.1416	292.531	224.092	581.009	519.356	369.167	203.598	489.854	0.415631	0.415631	-1.26663	0.415631	3.40656e-49	3.38667e-49	0.00346854	-2.40598
ENSG00000111602	ENSG00000111602.11	TIMELESS	protein_coding	1	TIMELESS	256.66	673.137	659.826	1412.91	1083	1333.28	529.884	1276.4	0.415138	0.415138	-1.26834	0.415138	1.01809e-124	1.01215e-124	1.64848e-06	-2.40884
ENSG00000123416	ENSG00000123416.15	TUBA1B	protein_coding	1	TUBA1B	4424.15	11173.1	11165.8	24776.8	19878.1	19832.7	8921	21495.9	0.41501	0.41501	-1.26878	0.41501	0	0	1.5455e-05	-2.40958
ENSG00000136982	ENSG00000136982.5	DSCC1	protein_coding	1	DSCC1	80.2681	323.986	256.253	608.886	539.486	445.218	220.179	531.207	0.414489	0.414489	-1.27059	0.414489	3.17515e-53	3.15661e-53	0.000293085	-2.41261
ENSG00000170264	ENSG00000170264.12	FAM161A	protein_coding	1	FAM161A	23.7831	44.037	40.461	90.2325	70.4552	100.61	36.1037	87.1092	0.414465	0.414465	-1.27068	0.414465	2.77513e-10	2.7589e-10	3.95009e-07	-2.41275
ENSG00000081277	ENSG00000081277.11	PKP1	protein_coding	1	PKP1	68.3765	67.6282	53.9481	130.58	130.845	197.259	63.3276	152.905	0.414164	0.414164	-1.27173	0.414164	8.2822e-17	8.23365e-17	0.000733472	-2.4145
ENSG00000176641	ENSG00000176641.10	RNF152	protein_coding	1	RNF152	58.4669	44.037	113.083	148.92	161.041	212.31	71.8724	174.1	0.412822	0.412822	-1.27641	0.412822	3.62119e-19	3.59981e-19	0.00398132	-2.42235
ENSG00000100297	ENSG00000100297.15	MCM5	protein_coding	1	MCM5	231.886	490.698	669.163	1245.65	1053.81	1074.23	463.926	1124.57	0.412536	0.412536	-1.27741	0.412536	2.49333e-111	2.4787e-111	1.23908e-06	-2.42403
ENSG00000168386	ENSG00000168386.18	FILIP1L	protein_coding	1	FILIP1L	86.2139	174.575	74.6973	225.948	303.964	283.609	111.839	271.184	0.41241	0.41241	-1.27785	0.41241	1.18861e-28	1.18161e-28	3.45095e-06	-2.42477
ENSG00000184557	ENSG00000184557.4	SOCS3	protein_coding	1	SOCS3	38.6476	37.746	47.7233	111.507	95.6178	94.2722	41.3823	100.476	0.411864	0.411864	-1.27976	0.411864	8.44564e-12	8.3958e-12	0.00593605	-2.42798
ENSG00000196584	ENSG00000196584.2	XRCC2	protein_coding	1	XRCC2	122.88	405.769	372.449	750.47	844.456	596.529	300.376	730.495	0.411195	0.411195	-1.2821	0.411195	2.24895e-73	2.23574e-73	0.00026326	-2.43194
ENSG00000164649	ENSG00000164649.19	CDCA7L	protein_coding	1	CDCA7L	102.069	193.448	198.155	496.645	295.912	409.569	164.568	400.719	0.410681	0.410681	-1.28391	0.410681	2.09653e-41	2.08418e-41	0.00126787	-2.43498
ENSG00000206557	ENSG00000206557.5	TRIM71	protein_coding	1	TRIM71	31.7108	67.6282	44.6109	88.0317	145.943	117.246	47.9933	117.084	0.409907	0.409907	-1.28663	0.409907	9.13053e-14	9.07604e-14	0.00142548	-2.43958
ENSG00000136997	ENSG00000136997.15	MYC	protein_coding	1	MYC	354.765	204.457	345.475	701.319	833.385	673.373	301.576	736.035	0.40973	0.40973	-1.28725	0.40973	2.08255e-74	2.07027e-74	5.49039e-12	-2.44063
ENSG00000278637	ENSG00000278637.1	HIST1H4A	protein_coding	1	HIST1H4A	103.06	317.695	333.026	698.385	572.7	584.646	251.27	618.587	0.406201	0.406201	-1.29974	0.406201	1.21905e-63	1.21183e-63	3.13017e-06	-2.46184
ENSG00000146670	ENSG00000146670.9	CDCA5	protein_coding	1	CDCA5	150.627	432.506	535.331	988.889	868.612	898.358	372.831	918.63	0.405856	0.405856	-1.30096	0.405856	9.24927e-94	9.1944e-94	1.22768e-06	-2.46393
ENSG00000012048	ENSG00000012048.20	BRCA1	protein_coding	1	BRCA1	155.581	416.779	496.945	946.34	932.022	770.021	356.445	882.805	0.403764	0.403764	-1.30842	0.403764	8.93188e-91	8.87874e-91	4.15832e-06	-2.47669
ENSG00000272196	ENSG00000272196.2	HIST2H2AA4	protein_coding	1	HIST2H2AA4	1118.26	1744.67	1824.49	4524.35	3918.54	3185.13	1562.48	3876.02	0.403116	0.403116	-1.31073	0.403116	0	0	1.30726e-06	-2.48068
ENSG00000184270	ENSG00000184270.4	HIST2H2AB	protein_coding	1	HIST2H2AB	239.813	665.273	568.81	1226.65	1327.71	1102.04	491.309	1218.81	0.403105	0.403105	-1.31077	0.403105	1.11624e-124	1.10959e-124	3.30325e-09	-2.48074
ENSG00000093009	ENSG00000093009.9	CDC45	protein_coding	1	CDC45	69.3675	221.758	231.354	512.051	388.51	396.102	174.17	432.231	0.402955	0.402955	-1.31131	0.402955	1.24095e-45	1.23356e-45	9.77851e-05	-2.48166
ENSG00000094804	ENSG00000094804.9	CDC6	protein_coding	1	CDC6	109.006	371.169	385.936	834.834	686.435	639.308	288.714	720.202	0.400879	0.400879	-1.31876	0.400879	2.05353e-75	2.04124e-75	5.91297e-05	-2.49452
ENSG00000105255	ENSG00000105255.10	FSD1	protein_coding	1	FSD1	35.6747	47.1825	24.8991	96.8348	99.6438	73.6749	35.9288	90.0612	0.398937	0.398937	-1.32577	0.398937	1.92383e-11	1.9121e-11	3.24214e-08	-2.50666
ENSG00000104738	ENSG00000104738.16	MCM4	protein_coding	1	MCM4	839.346	1667.11	2210.83	4719.23	3459.35	3647.3	1572.44	3941.97	0.398897	0.398897	-1.32591	0.398897	0	0	0.000164621	-2.50691
ENSG00000164045	ENSG00000164045.11	CDC25A	protein_coding	1	CDC25A	59.4578	182.439	179.481	409.347	295.912	354.115	140.469	353.135	0.397778	0.397778	-1.32996	0.397778	1.66237e-38	1.65237e-38	1.42626e-05	-2.51396
ENSG00000080839	ENSG00000080839.11	RBL1	protein_coding	1	RBL1	126.843	278.377	322.651	707.188	621.012	507.802	242.634	612.011	0.396453	0.396453	-1.33478	0.396453	1.69908e-65	1.68884e-65	1.46598e-05	-2.52237
ENSG00000160957	ENSG00000160957.12	RECQL4	protein_coding	1	RECQL4	108.015	268.94	348.587	739.466	500.232	597.321	241.858	612.35	0.394966	0.394966	-1.3402	0.394966	5.47049e-66	5.43741e-66	0.000619453	-2.53186
ENSG00000102302	ENSG00000102302.7	FGD1	protein_coding	1	FGD1	7.92771	20.4457	8.2997	38.1471	30.1951	24.5583	12.2344	30.9768	0.394953	0.394953	-1.34025	0.394953	5.77703e-05	5.74175e-05	0.00192171	-2.53195
ENSG00000100162	ENSG00000100162.14	CENPM	protein_coding	1	CENPM	39.6386	50.328	84.0345	154.055	145.943	142.597	58.0103	147.542	0.393179	0.393179	-1.34674	0.393179	2.249e-17	2.2354e-17	3.03424e-13	-2.54337
ENSG00000037897	ENSG00000037897.16	METTL1	protein_coding	1	METTL1	50.5392	56.619	82.997	192.202	139.904	158.441	63.3951	163.526	0.387676	0.387676	-1.36707	0.387676	1.39011e-19	1.38159e-19	1.95028e-08	-2.57947
ENSG00000152253	ENSG00000152253.8	SPC25	protein_coding	1								0.01	0.01	1	0.387324	0	1	1	0.99005	0.0147343	-2.58182
ENSG00000146918	ENSG00000146918.19	NCAPG	protein_coding	1								0.01	0.01	1	0.387134	0	1	1	0.99005	0.00131586	-2.58309
ENSG00000189057	ENSG00000189057.10	FAM111B	protein_coding	1	FAM111B	129.816	323.986	395.273	944.873	726.695	527.607	283.035	733.069	0.386097	0.386097	-1.37297	0.386097	7.86349e-81	7.81536e-81	0.0466306	-2.59002
ENSG00000106804	ENSG00000106804.7	C5	protein_coding	1	C5	33.6928	86.5012	89.2218	188.534	184.19	172.7	69.8153	181.818	0.383984	0.383984	-1.38088	0.383984	5.26869e-22	5.2361e-22	1.02018e-12	-2.60428
ENSG00000101773	ENSG00000101773.16	RBBP8	protein_coding	1	RBBP8	336.928	312.977	417.06	818.694	1177.61	812.8	355.665	936.378	0.379831	0.379831	-1.39657	0.379831	2.36201e-105	2.34739e-105	1.70885e-05	-2.63275
ENSG00000203814	ENSG00000203814.6	HIST2H2BF	protein_coding	1	HIST2H2BF	960.829	2783.53	3068.84	7126.42	5392.94	5427.29	2271.08	5982.23	0.379637	0.379637	-1.39731	0.379637	0	0	7.70161e-05	-2.63409
ENSG00000125148	ENSG00000125148.6	MT2A	protein_coding	1	MT2A	38.6476	188.73	123.458	252.357	316.042	361.245	116.955	309.891	0.377407	0.377407	-1.40581	0.377407	7.38436e-37	7.33831e-37	0.000167362	-2.64966
ENSG00000157554	ENSG00000157554.18	ERG	protein_coding	1	ERG	11.8916	15.7275	18.6743	31.5447	34.2211	57.0386	15.4411	40.9448	0.377121	0.377121	-1.4069	0.377121	1.93701e-06	1.92478e-06	0.0326378	-2.65167
ENSG00000166508	ENSG00000166508.17	MCM7	protein_coding	1	MCM7	562.867	1045.88	1595.62	2960.8	2261.61	3274.97	1068.13	2832.47	0.377102	0.377102	-1.40697	0.377102	0	0	8.53423e-05	-2.6518
ENSG00000011332	ENSG00000011332.19	DPF1	protein_coding	1	DPF1	13.8735	23.5912	29.049	66.0237	48.3122	62.584	22.1812	58.9833	0.376059	0.376059	-1.41097	0.376059	1.95826e-08	1.94602e-08	4.55743e-08	-2.65915
ENSG00000138587	ENSG00000138587.5	MNS1	protein_coding	1	MNS1	7.92771	17.3002	18.6743	35.2127	52.3382	29.3115	14.6441	38.9641	0.375835	0.375835	-1.41183	0.375835	2.5691e-06	2.55269e-06	0.0126337	-2.66074
ENSG00000134253	ENSG00000134253.9	TRIM45	protein_coding	1	TRIM45	147.654	188.73	218.905	345.524	485.135	654.36	185.106	495.016	0.373939	0.373939	-1.41912	0.373939	8.11611e-58	8.06544e-58	0.0302543	-2.67423
ENSG00000085840	ENSG00000085840.12	ORC1	protein_coding	1	ORC1	44.5934	191.875	177.406	447.494	336.172	323.219	137.968	368.972	0.373927	0.373927	-1.41917	0.373927	5.47403e-44	5.43972e-44	0.000162531	-2.67432
ENSG00000087253	ENSG00000087253.11	LPCAT2	protein_coding	1	LPCAT2	33.6928	47.1825	31.1239	88.7653	124.806	87.1423	37.3431	100.248	0.372507	0.372507	-1.42466	0.372507	2.32622e-13	2.31159e-13	9.68062e-07	-2.68452
ENSG00000131153	ENSG00000131153.8	GINS2	protein_coding	1	GINS2	115.943	344.432	350.662	912.595	648.188	619.503	270.356	726.772	0.371995	0.371995	-1.42664	0.371995	1.32916e-84	1.32084e-84	0.000692134	-2.68821
ENSG00000117399	ENSG00000117399.13	CDC20	protein_coding	1	CDC20	98.1054	410.488	387.99	1054.38	567.557	798.913	298.871	806.959	0.370367	0.370367	-1.43297	0.370367	1.79304e-94	1.78177e-94	0.027728	-2.70002
ENSG00000007968	ENSG00000007968.6	E2F2	protein_coding	1	E2F2	72.3404	128.965	180.519	421.085	286.853	326.388	127.285	344.785	0.369171	0.369171	-1.43764	0.369171	1.13275e-41	1.12561e-41	3.24383e-05	-2.70877
ENSG00000160447	ENSG00000160447.6	PKN3	protein_coding	1	PKN3	49.5482	70.7737	61.2103	135.715	175.132	181.415	60.5207	164.097	0.36881	0.36881	-1.43905	0.36881	5.27408e-21	5.24073e-21	8.97349e-12	-2.71142
ENSG00000121211	ENSG00000121211.7	MND1	protein_coding	1	MND1	17.8374	66.0555	72.6224	133.515	155.001	136.259	52.1817	141.602	0.368511	0.368511	-1.44022	0.368511	2.84985e-18	2.83187e-18	5.42647e-08	-2.71363
ENSG00000226887	ENSG00000226887.7	ERVMER34-1	protein_coding	1	ERVMER34-1	22.7922	34.6005	37.3487	68.9581	80.5203	109.324	31.5904	86.2775	0.366149	0.366149	-1.4495	0.366149	4.27317e-12	4.24588e-12	0.000137514	-2.73113
ENSG00000171016	ENSG00000171016.11	PYGO1	protein_coding	1	PYGO1	8.91868	25.164	8.2997	38.8807	49.3187	27.7271	14.1375	38.6521	0.365761	0.365761	-1.45103	0.365761	3.13603e-06	3.11609e-06	0.00524606	-2.73402
ENSG00000005961	ENSG00000005961.17	ITGA2B	protein_coding	1								0.01	0.01	1	0.363417	0	1	1	0.99005	0.0289261	-2.75166
ENSG00000154839	ENSG00000154839.9	SKA1	protein_coding	1	SKA1	19.8193	83.3557	63.2852	143.785	168.086	147.35	55.4967	153.084	0.362526	0.362526	-1.46384	0.362526	3.86198e-20	3.83732e-20	3.38192e-09	-2.75842
ENSG00000115919	ENSG00000115919.14	KYNU	protein_coding	1	KYNU	877.994	641.682	616.253	2003.45	2242.49	1688.18	711.986	1978.05	0.359943	0.359943	-1.47416	0.359943	7.07237e-237	7.02721e-237	8.70415e-14	-2.77822
ENSG00000071539	ENSG00000071539.13	TRIP13	protein_coding	1	TRIP13	108.015	300.395	280.115	799.621	564.648	551.373	229.518	638.558	0.359433	0.359433	-1.47621	0.359433	3.49564e-78	3.47329e-78	0.000107422	-2.78216
ENSG00000144857	ENSG00000144857.14	BOC	protein_coding	1	BOC	18.8283	26.7367	26.974	44.0158	71.4617	87.9345	24.1897	67.814	0.356706	0.356706	-1.48719	0.356706	5.13463e-10	5.10157e-10	0.0161251	-2.80343
ENSG00000055732	ENSG00000055732.12	MCOLN3	protein_coding	1	MCOLN3	26.756	33.0277	19.7118	66.0237	97.6308	62.584	26.5085	75.4229	0.351465	0.351465	-1.50855	0.351465	2.86135e-11	2.84266e-11	5.92115e-05	-2.84523
ENSG00000270882	ENSG00000270882.2	HIST2H4A	protein_coding	1	HIST2H4A	1302.9	3949.76	3949.11	10263.8	8487.15	7572.13	3067.27	8774.35	0.349572	0.349572	-1.51634	0.349572	0	0	1.31081e-06	-2.86064
ENSG00000171208	ENSG00000171208.9	NETO2	protein_coding	1	NETO2	97.1145	207.603	294.639	674.176	542.505	500.672	199.796	572.461	0.349012	0.349012	-1.51865	0.349012	3.81697e-73	3.79215e-73	1.21279e-06	-2.86523
ENSG00000101057	ENSG00000101057.15	MYBL2	protein_coding	1	MYBL2	410.259	993.978	1508.47	3063.5	2307.91	2989.77	970.913	2787.07	0.348363	0.348363	-1.52134	0.348363	0	0	2.85656e-06	-2.87057
ENSG00000117525	ENSG00000117525.13	F3	protein_coding	1	F3	16.8464	33.0277	26.974	101.97	47.3057	72.8827	25.6261	74.0628	0.346004	0.346004	-1.53114	0.346004	2.43879e-11	2.42269e-11	0.0151987	-2.89014
ENSG00000023902	ENSG00000023902.13	PLEKHO1	protein_coding	1	PLEKHO1	30.7199	48.7552	36.3112	147.453	101.657	86.3501	38.6054	111.83	0.345215	0.345215	-1.53443	0.345215	3.651e-16	3.62697e-16	0.000698001	-2.89674
ENSG00000164687	ENSG00000164687.10	FABP5	protein_coding	1	FABP5	10.3258	17.3002	21.3095	62.2311	43.2796	37.3207	16.3219	47.6205	0.342749	0.342749	-1.54478	0.342749	7.00904e-08	6.96266e-08	0.00109349	-2.91759
ENSG00000196890	ENSG00000196890.4	HIST3H2BB	protein_coding	1	HIST3H2BB	109.036	155.702	178.444	510.378	383.508	420.367	147.737	438.094	0.337227	0.337227	-1.56821	0.337227	6.51679e-59	6.47364e-59	1.44995e-13	-2.96536
ENSG00000163873	ENSG00000163873.9	GRIK3	protein_coding	1	GRIK3	56.4849	64.4827	105.821	162.125	223.444	289.154	75.6063	224.918	0.336151	0.336151	-1.57282	0.336151	2.13583e-31	2.12164e-31	0.00344468	-2.97485
ENSG00000169122	ENSG00000169122.11	FAM110B	protein_coding	1	FAM110B	22.7922	9.4365	16.5994	42.5486	48.3122	61.7918	16.286	50.8942	0.319998	0.319998	-1.64387	0.319998	7.6909e-09	7.63835e-09	4.01699e-06	-3.12502
ENSG00000108960	ENSG00000108960.7	MMD	protein_coding	1	MMD	10.9006	62.91	34.2363	107.839	131.852	105.363	36.0256	115.028	0.31319	0.31319	-1.67489	0.31319	4.62785e-18	4.59617e-18	6.33975e-09	-3.19295
ENSG00000119326	ENSG00000119326.14	CTNNAL1	protein_coding	1	CTNNAL1	98.1054	237.485	214.755	696.184	653.221	408.777	183.458	586.07	0.313031	0.313031	-1.67562	0.313031	8.46241e-85	8.40441e-85	0.000187696	-3.19457
ENSG00000174469	ENSG00000174469.17	CNTNAP2	protein_coding	1	CNTNAP2	18.8283	17.3002	25.9366	79.9621	38.2471	81.5969	20.6984	66.612	0.31073	0.31073	-1.68627	0.31073	1.44121e-11	1.43116e-11	0.00577752	-3.21823
ENSG00000183598	ENSG00000183598.3	HIST2H3D	protein_coding	1	HIST2H3D	229.497	672.697	794.437	2138.93	1691.78	1630.16	565.554	1820.3	0.310693	0.310693	-1.68644	0.310693	1.35501e-260	1.3457e-260	9.44584e-09	-3.21861
ENSG00000091527	ENSG00000091527.15	CDV3	protein_coding	1	CDV3	2186.07	2516.4	2648.64	7965.4	9945.26	6617.27	2450.38	8175.99	0.299704	0.299704	-1.73839	0.299704	0	0	1.25282e-09	-3.33662
ENSG00000203852	ENSG00000203852.3	HIST2H3A	protein_coding	1	HIST2H3A	355.875	1455.8	1769.36	4889.47	3883.83	3382.96	1193.69	4052.1	0.294585	0.294585	-1.76324	0.294585	0	0	4.76298e-06	-3.3946
ENSG00000115325	ENSG00000115325.13	DOK1	protein_coding	1	DOK1	11.8916	28.3095	18.6743	74.0933	61.3967	68.9217	19.6351	68.1472	0.288128	0.288128	-1.79522	0.288128	1.43744e-12	1.42711e-12	2.15089e-06	-3.47068
ENSG00000166582	ENSG00000166582.9	CENPV	protein_coding	1	CENPV	6.93675	20.4457	9.33716	44.7494	56.3642	27.7271	12.2499	42.9569	0.285167	0.285167	-1.81012	0.285167	1.83333e-08	1.82017e-08	0.00163884	-3.50672
ENSG00000144355	ENSG00000144355.14	DLX1	protein_coding	1	DLX1	20.8102	15.7275	31.1239	93.9004	59.3837	92.6878	22.5639	82.0006	0.275167	0.275167	-1.86162	0.275167	2.77951e-15	2.75925e-15	2.73549e-07	-3.63416
ENSG00000145860	ENSG00000145860.11	RNF145	protein_coding	1	RNF145	22.7922	29.8822	17.6369	60.155	112.728	91.1034	23.4471	88.0056	0.266427	0.266427	-1.90819	0.266427	1.24199e-16	1.23285e-16	9.25328e-05	-3.75337
ENSG00000180592	ENSG00000180592.16	SKIDA1	protein_coding	1	SKIDA1	16.8464	15.7275	16.5994	71.1589	44.2861	69.7139	16.4011	61.7296	0.265692	0.265692	-1.91217	0.265692	3.32394e-12	3.29941e-12	3.29842e-08	-3.76375
ENSG00000196632	ENSG00000196632.10	WNK3	protein_coding	1	WNK3	1.98193	3.1455	6.22478	8.80317	15.0975	19.0129	3.79407	14.3145	0.26505	0.26505	-1.91566	0.26505	0.000299152	0.000296797	0.0415836	-3.77287
ENSG00000109255	ENSG00000109255.11	NMU	protein_coding	1	NMU	2.97289	23.5912	8.2997	41.815	26.1691	64.1684	11.6313	44.0609	0.263982	0.263982	-1.92149	0.263982	2.24542e-09	2.22864e-09	0.0155668	-3.78813
ENSG00000092621	ENSG00000092621.11	PHGDH	protein_coding	1	PHGDH	99.0964	380.605	178.444	618.422	1176.6	710.606	219.392	835.22	0.262675	0.262675	-1.92865	0.262675	1.34842e-142	1.3385e-142	0.00400347	-3.80698
ENSG00000122694	ENSG00000122694.15	GLIPR2	protein_coding	1	GLIPR2	2.97289	1.57275	14.5245	32.2783	16.1041	26.9349	6.36671	25.1157	0.253495	0.253495	-1.97997	0.253495	4.3453e-06	4.31236e-06	0.0149664	-3.94486
ENSG00000162620	ENSG00000162620.15	LRRIQ3	protein_coding	1	LRRIQ3	2.97289	1.57275	6.22478	10.2704	20.1301	15.0519	3.60014	15.1608	0.237464	0.237464	-2.07422	0.237464	0.000152497	0.000151278	0.0147463	-4.21116
ENSG00000082482	ENSG00000082482.13	KCNK2	protein_coding	1	KCNK2	30.7199	31.455	28.0115	98.302	142.923	142.597	30.0721	127.951	0.235029	0.235029	-2.08909	0.235029	1.66982e-25	1.65708e-25	1.39536e-11	-4.25479
ENSG00000084628	ENSG00000084628.9	NKAIN1	protein_coding	1	NKAIN1	9.90964	17.3002	15.5619	57.9542	81.5268	49.9088	14.2673	63.1399	0.225963	0.225963	-2.14584	0.225963	7.01314e-14	6.95877e-14	8.65678e-08	-4.42551
ENSG00000198797	ENSG00000198797.6	BRINP2	protein_coding	1	BRINP2	14.8645	4.71825	16.5994	69.6917	39.2536	56.2464	12.0707	55.0739	0.219173	0.219173	-2.18986	0.219173	1.97747e-12	1.96206e-12	5.77059e-06	-4.56261
ENSG00000168306	ENSG00000168306.12	ACOX2	protein_coding	1	ACOX2	7.92771	15.7275	12.4496	39.6142	52.3382	74.4671	12.0449	55.4832	0.217091	0.217091	-2.20363	0.217091	1.43538e-12	1.42418e-12	7.31398e-05	-4.60635
ENSG00000155380	ENSG00000155380.11	SLC16A1	protein_coding	1	SLC16A1	17.8374	37.746	44.6109	214.21	166.073	137.051	33.4081	172.455	0.193721	0.193721	-2.36795	0.193721	9.52634e-39	9.44961e-39	3.54891e-10	-5.16207
ENSG00000169618	ENSG00000169618.6	PROKR1	protein_coding	1	PROKR1	0.990964	0	5.18731	15.4055	7.04552	13.1823	2.06943	11.8878	0.17408	0.17408	-2.52218	0.17408	0.000489766	0.000485709	0.00846979	-5.74448
ENSG00000164362	ENSG00000164362.18	TERT	protein_coding	1	TERT	0.990964	3.1455	3.11239	10.2704	20.1301	12.6752	2.42628	14.3686	0.168861	0.168861	-2.56609	0.168861	5.98893e-05	5.9376e-05	0.00106123	-5.92204
ENSG00000144354	ENSG00000144354.13	CDCA7	protein_coding	1	CDCA7	14.8645	51.9007	50.8357	300.775	239.548	186.96	39.2103	242.438	0.161734	0.161734	-2.62831	0.161734	2.53617e-59	2.51497e-59	5.38439e-11	-6.18301
ENSG00000115318	ENSG00000115318.11	LOXL3	protein_coding	1	LOXL3	0	1.57275	13.487	39.6142	29.1886	30.1037	5.02992	32.9789	0.15252	0.15252	-2.71293	0.15252	1.56008e-09	1.5469e-09	3.43641e-08	-6.55653
ENSG00000132932	ENSG00000132932.16	ATP8A2	protein_coding	1	ATP8A2	11.8916	26.7367	14.5245	82.8965	179.158	100.61	17.7276	120.898	0.146633	0.146633	-2.76972	0.146633	2.23087e-32	2.21178e-32	0.000278792	-6.81976
ENSG00000133101	ENSG00000133101.9	CCNA1	protein_coding	1	CCNA1	0	0	7.26224	27.1431	10.065	15.8441	2.43075	17.6941	0.137376	0.137376	-2.86379	0.137376	3.2662e-06	3.23736e-06	0.0261751	-7.27927
ENSG00000180730	ENSG00000180730.4	SHISA2	protein_coding	1	SHISA2	81.259	36.1732	50.8357	220.079	671.338	465.815	56.0993	452.421	0.123998	0.123998	-3.01161	0.123998	2.3905e-123	2.36964e-123	0.0132748	-8.06464
ENSG00000117114	ENSG00000117114.19	ADGRL2	protein_coding	1	ADGRL2	5.94578	9.4365	10.3746	49.8846	60.3902	114.077	8.59564	74.794	0.114924	0.114924	-3.12125	0.114924	8.06612e-23	7.99441e-23	0.000984588	-8.70139
ENSG00000163710	ENSG00000163710.7	PCOLCE2	protein_coding	1	PCOLCE2	0.990964	4.71825	5.18731	44.0158	26.1691	28.5193	3.64218	32.9114	0.110666	0.110666	-3.17572	0.110666	3.05205e-11	3.02444e-11	4.8056e-08	-9.03619
ENSG00000175832	ENSG00000175832.12	ETV4	protein_coding	1	ETV4	1.98193	1.57275	4.14985	17.6063	41.2666	15.8441	2.57818	24.9157	0.103476	0.103476	-3.27263	0.103476	4.73336e-09	4.69002e-09	0.0153329	-9.66407
ENSG00000156103	ENSG00000156103.15	MMP16	protein_coding	1	MMP16	11.8916	4.71825	23.8616	172.395	101.657	255.882	13.5005	176.655	0.0764231	0.0764231	-3.70985	0.0764231	5.03796e-58	4.9915e-58	1.56425e-05	-13.0851
ENSG00000162891	ENSG00000162891.10	IL20	protein_coding	1	IL20	0	1.57275	0	8.06957	4.02601	11.0908	0.53425	7.73881	0.0690352	0.0690352	-3.85652	0.0690352	0.000439968	0.00043559	0.00272682	-14.4854
ENSG00000170819	ENSG00000170819.4	BFSP2	protein_coding	1	BFSP2	0	6.291	7.26224	38.8807	124.806	68.9217	4.52775	77.5462	0.0583877	0.0583877	-4.09819	0.0583877	3.19335e-28	3.16321e-28	0.000819646	-17.1269
ENSG00000134363	ENSG00000134363.11	FST	protein_coding	1	FST	0.990964	1.57275	1.03746	64.5566	0	0.792203	1.21039	21.7929	0.0555406	0.0555406	-4.17031	0.0555406	7.54944e-09	7.47775e-09	0.04672	-18.0048
ENSG00000068366	ENSG00000068366.19	ACSL4	protein_coding	1	ACSL4	0	1.57275	0	18.3399	6.03902	6.33762	0.53425	10.2489	0.0521278	0.0521278	-4.2618	0.0521278	3.57537e-05	3.53979e-05	0.0339602	-19.1836
ENSG00000152402	ENSG00000152402.10	GUCY1A2	protein_coding	1	GUCY1A2	0.990964	0	2.07493	25.6759	18.1171	26.9349	1.03196	23.586	0.0437533	0.0437533	-4.51446	0.0437533	1.36007e-09	1.34711e-09	0.0216801	-22.8554
ENSG00000148513	ENSG00000148513.17	ANKRD30A	protein_coding	1	ANKRD30A	1.98193	0	0	141.584	0	0	0.670643	47.2048	0.0142071	0.0142071	-6.13724	0.0142071	3.18845e-21	3.15672e-21	0.00295126	-70.3873

## Sheet: pseudogenes
Columna1	Columna12	gene symbol	tipo de codi	tipo	gene symbol2	R1	R2	R3	W1	W2	W3	PromedioR +0.01	PromedioW +0.01	FC +0.01	FC vilma	Log2FC+0.1	Mi Real FC + 0.01	pvalue- Ara Poisson	pvalue- Ara Poisson +0.01	p value Vilma	FC arriba y abajo
ENSG00000178162	ENSG00000178162.8	FAR2P2	transcribed_unprocessed_pseudogene	2	FAR2P2	25.2894	26.7367	82.4783	10.1016	2.01301	3.16881	44.8448	5.10448	8.78538	8.78538	3.1351	8.78538	2.98747e-26	3.22428e-26	0.0261758	8.78538
ENSG00000168405	ENSG00000168405.14	CMAHP	transcribed_unitary_pseudogene	2	CMAHP	728.358	155.702	421.21	57.9542	37.2406	92.6878	435.1	62.6375	6.94632	6.94632	2.79625	6.94632	7.09472e-207	7.52931e-207	0.0136714	6.94632
ENSG00000088340	ENSG00000088340.15	FER1L4	transcribed_unitary_pseudogene	2	FER1L4	513.319	217.039	207.493	59.4214	46.2991	44.3634	312.627	50.038	6.2478	6.2478	2.64335	6.2478	1.2732e-136	1.34164e-136	0.00417898	6.2478
ENSG00000229391	ENSG00000229391.7	HLA-DRB6	transcribed_unprocessed_pseudogene	2	HLA-DRB6	66.3946	18.873	60.1728	23.4751	1.0065	4.75322	48.4901	9.75494	4.97083	4.97083	2.31349	4.97083	1.3656e-18	1.42024e-18	0.0144484	4.97083
ENSG00000224769	ENSG00000224769.1	MUC20P1	unprocessed_pseudogene	2								0.01	0.01	1	3.89515	0	1	1	0.99005	0.00221274	3.89515
ENSG00000255622	ENSG00000255622.3	PCDHB17P	transcribed_unprocessed_pseudogene	2	PCDHB17P	13.378	32.2886	19.4939	5.99349	6.24032	7.39125	21.7302	6.55169	3.31673	3.31673	1.72976	3.31673	3.80297e-06	3.88787e-06	0.0178315	3.31673
ENSG00000204434	ENSG00000204434.5	POTEKP	unprocessed_pseudogene	2	POTEKP	1556.76	1101.82	1321.7	609.612	238.783	367.764	1326.77	405.396	3.27277	3.27277	1.71051	3.27277	2.50512e-285	2.56266e-285	1.17764e-10	3.27277
ENSG00000232400	ENSG00000232400.1	RAD17P1	processed_pseudogene	2	RAD17P1	30.7793	23.5912	18.6743	11.004	8.05203	3.96102	24.3583	7.68233	3.17069	3.17069	1.6648	3.17069	1.29868e-06	1.32658e-06	0.000284169	3.17069
ENSG00000259271	ENSG00000259271.1	ANKRD62P1	transcribed_unprocessed_pseudogene	2	ANKRD62P1	39.4007	71.1984	51.178	29.52	11.615	15.0835	53.9357	18.7495	2.87665	2.87665	1.52439	2.87665	4.86183e-11	4.9515e-11	0.00360443	2.87665
ENSG00000197927	ENSG00000197927.12	C2orf27A	transcribed_unprocessed_pseudogene	2	C2orf27A	142.511	73.6519	150.702	60.9546	35.2679	38.0495	122.298	44.7673	2.73186	2.73186	1.44988	2.73186	9.39778e-22	9.56135e-22	0.000582536	2.73186
ENSG00000243753	ENSG00000243753.5	HLA-L	transcribed_unprocessed_pseudogene	2	HLA-L	102.069	106.947	60.1728	38.1617	44.2861	27.7271	89.7397	36.735	2.44289	2.44289	1.28859	2.44289	1.30148e-13	1.32013e-13	0.000667237	2.44289
ENSG00000218690	ENSG00000218690.2	HIST1H2APS4	transcribed_unprocessed_pseudogene	2	HIST1H2APS4	17.8374	15.7275	26.974	52.819	32.2081	55.4542	20.1896	46.8371	0.431061	0.431061	-1.21404	0.431061	4.86484e-06	4.83704e-06	0.00761179	-2.31986
ENSG00000214826	ENSG00000214826.5	DDX12P	unprocessed_pseudogene	2	DDX12P	9.79072	30.4327	44.974	63.3755	66.8419	71.7498	28.4091	67.3324	0.421924	0.421924	-1.24495	0.421924	2.92808e-08	2.91103e-08	0.000394569	-2.3701
ENSG00000234685	ENSG00000234685.1	NUS1P2	processed_pseudogene	2	NUS1P2	12.8825	17.3002	26.974	40.3478	37.2406	65.7529	19.0623	47.7904	0.398872	0.398872	-1.326	0.398872	1.17456e-06	1.16751e-06	0.049443	-2.50707
ENSG00000231007	ENSG00000231007.5	CDC20P1	processed_pseudogene	2								0.01	0.01	1	0.362409	0	1	1	0.99005	0.0319105	-2.75932
ENSG00000271013	ENSG00000271013.1	LRRC37A9P	processed_pseudogene	2	LRRC37A9P	0.990964	6.291	17.6369	29.3439	23.1496	41.9868	8.31628	31.5034	0.26398	0.26398	-1.9215	0.26398	5.04456e-07	5.00707e-07	0.00704571	-3.78816
ENSG00000214223	ENSG00000214223.4	HNRNPA1P10	processed_pseudogene	2	HNRNPA1P10	4.36024	0	6.80576	22.8002	10.8602	16.5095	3.732	16.7333	0.223028	0.223028	-2.1647	0.223028	4.25579e-05	4.221e-05	0.0105091	-4.48374
ENSG00000276840	ENSG00000276840.1	PMS2P10	transcribed_unprocessed_pseudogene	2	PMS2P10	1.30807	0.534735	9.20229	17.1295	11.5849	26.1506	3.6917	18.2983	0.201751	0.201751	-2.30935	0.201751	1.16373e-05	1.15404e-05	0.0238247	-4.95661
ENSG00000229186	ENSG00000229186.4	ADAM1A	unitary_pseudogene	2	ADAM1A	4.36024	2.94104	10.4887	15.633	46.8024	33.6369	5.94001	32.0341	0.185428	0.185428	-2.43107	0.185428	3.46987e-09	3.44072e-09	0.0443232	-5.39294
ENSG00000215515	ENSG00000215515.2	IFIT1P1	processed_pseudogene	2	IFIT1P1	0.990964	1.57275	3.11239	15.4055	15.0975	7.12983	1.90203	12.5543	0.151505	0.151505	-2.72257	0.151505	4.47223e-05	4.43126e-05	0.00255425	-6.60046

## Sheet: LncRNAs
Columna1	Columna12	gene symbol	tipo de codi	tipo	gene symbol2	R1	R2	R3	W1	W2	W3	PromedioR +0.01	PromedioW +0.01	FC +0.01	FC vilma	Log2FC+0.1	Mi Real FC + 0.01	pvalue- Ara Poisson	pvalue- Ara Poisson +0.01	p value Vilma	FC arriba y abajo
ENSG00000218416	ENSG00000218416.4	PP14571	lncRNA	2	PP14571	132.789	39.3187	227.204	15.4055	4.02601	13.4675	133.114	10.9763	12.1274	12.1274	3.60019	12.1274	2.47272e-93	2.76362e-93	0.00115953	12.1274
ENSG00000245532	ENSG00000245532.5	NEAT1	lncRNA	2	NEAT1	45971.2	56585.6	27597.5	4923.17	16579.3	8363.64	43384.8	9955.39	4.35792	4.35792	2.12364	4.35792	0	0	4.53254e-05	4.35792
ENSG00000187013	ENSG00000187013.4	C17orf82	lncRNA	2	C17orf82	245.759	111.665	164.957	66.7573	63.4097	60.9996	174.137	63.7322	2.73232	2.73232	1.45013	2.73232	2.91415e-30	2.96501e-30	0.00238468	2.73232
ENSG00000251562	ENSG00000251562.7	MALAT1	lncRNA	2	MALAT1	171926	152884	107871	41063.8	68076.9	61509.8	144227	56883.5	2.53548	2.53548	1.34226	2.53548	0	0	0.000138646	2.53548
ENSG00000185332	ENSG00000185332.6	TMEM105	lncRNA	2	TMEM105	54.503	34.6005	40.461	22.7415	9.05853	21.3895	43.1982	17.7398	2.43509	2.43509	1.28398	2.43509	1.63377e-07	1.65721e-07	0.00101098	2.43509
ENSG00000226950	ENSG00000226950.6	DANCR	lncRNA	2	DANCR	108.015	136.829	155.619	285.369	289.873	275.687	133.498	283.653	0.470638	0.470638	-1.08731	0.470638	7.27299e-24	7.23446e-24	0	-2.12477
ENSG00000231528	ENSG00000231528.2	FAM225A	lncRNA	2	FAM225A	37.2305	1.4312	40.461	56.8685	76.3131	68.2325	26.3843	67.148	0.392927	0.392927	-1.34767	0.392927	5.46888e-09	5.43547e-09	0.031244	-2.545

## Sheet: snoRNAs
Columna1	Columna12	gene symbol	tipo de codi	tipo	gene symbol2	R1	R2	R3	W1	W2	W3	PromedioR +0.01	PromedioW +0.01	FC +0.01	FC vilma	Log2FC+0.1	Mi Real FC + 0.01	pvalue- Ara Poisson	pvalue- Ara Poisson +0.01	p value Vilma	FC arriba y abajo
ENSG00000221475	ENSG00000221475.1	SNORA11D	snoRNA	2.3	SNORA11D	25.7056	17.2688	14.5141	1.82666	0	7.89826	19.1728	3.25164	5.89636	5.89636	2.55982	5.89636	1.62784e-09	1.70877e-09	5.61766e-05	5.89636
ENSG00000222370	ENSG00000222370.1	SNORA36B	snoRNA	2.3	SNORA36B	36.6657	18.873	22.8242	7.33597	9.05853	12.6752	26.1309	9.69992	2.69394	2.69394	1.42972	2.69394	6.76745e-06	6.88222e-06	0.00504844	2.69394
ENSG00000207523	ENSG00000207523.1	SNORA66	snoRNA	2.3	SNORA66	149.636	75.492	78.8472	34.4791	46.2991	38.818	101.335	39.8754	2.54129	2.54129	1.34556	2.54129	2.35805e-16	2.39448e-16	0.0250204	2.54129
ENSG00000208308	ENSG00000208308.1	SNORA40	snoRNA	2.3	SNORA40	189.819	96.8814	112.834	63.6249	67.788	57.5932	133.188	63.012	2.1137	2.1137	1.07977	2.1137	6.03007e-15	6.09743e-15	0.0462014	2.1137
ENSG00000273587	ENSG00000273587.1	SNORA78	snoRNA	2.3	SNORA78	69.7143	34.0972	50.4414	25.3238	28.8263	20.1061	51.4277	24.762	2.07687	2.07687	1.05441	2.07687	1.36096e-06	1.37546e-06	0.0156753	2.07687
