# Supplementary material for: Transcriptomic Changes in Cisplatin-Resistant MCF-7 Cells
Source: Int J Mol Sci. 2024 Mar 29;25(7):3820. doi: 10.3390/ijms25073820 (PMC11011657; doi:10.3390/ijms25073820)
Supplement: Supplementary file 1 [file ijms-25-03820-s001.zip › Supplementary Table S1.xlsx]

## Sheet: Stable S1
	Supplementary Table S1. List of gene oligos selected for validation of RNAseq
	Genes	Fch	Primers
			Sequence		TmoC	Amplicon size
	MU5AC	3993.42	FW	CGACCTGTGCTGTGTACCA	64	146 pb
			Rv	CCTGTGCTCCACCGTCTT
	PPP1R3G	7.68	FW	GGCATCTTACACAATGGAAGTAT	60	145
			Rv	ACTCCTGATGGCTTGCTGTTC
	IL20	-14.48	FW	CGCCAATTCCTTTCTTACCA	58	130
			Rv	CTTCACAACTGCTGCCTGAG
	TERT	-5.92	FW	CGTGGTTTCTGTGTGGTGTC	61	145
			Rv	AGAGGAAGTGCTTGGTCTCG
	SELL	3.27	FW	CAGTGTGAGCCTCTATCAGC	61	196
			Rv	GATTTTGACCAGATTCCAGATGA
	SYT13	5.2	FW	TGGCTGGGTTCTGATTGCTAG	60	163
			Rv	GAAGTGACTGGAACGCTGAGA
	ECM1	3.99	FW	TGAGCCCAAGGAAGAATGAG	63	93
			Rv	CCAAGAGGTGTTTAGTGTAATGAG
	HNF4G	2.83	FW	ACTCCTGAAACCCCACTC	58	106
			Rv	GTGCCGTTCTGAAGTAAACAC
	KLF9	2.67	FW	GCAAGTCACTGCTCTTTGC	61	145
			Rv	GATCTTAGGCTACAATGTGCTTT
